# Supplementary material for: Probabilistic Assessment of Glass Forming Ability Rules for Metallic Glasses Aided by Automated Analysis of Phase Diagrams
Source: Sci Rep. 2019 Jan 23;9:357. doi: 10.1038/s41598-018-36224-3 (PMC6344582; doi:10.1038/s41598-018-36224-3)
Supplement: Supplementary file 4 — Supplementary Data [file 41598_2018_36224_MOESM4_ESM.xlsx]

## Sheet: Sheet2
System	Category	Eutectic Comp	Eutectic Angle	Atomic Number 1	Atomic Number 2	Mass 1	Mass 2	Radius 1(pm)	Radius 2 (pm)	Bulk Modulus 1	Bulk Modulus 2	Pauling Electronegativity 1	Pauling Electronegativity 2	|R1 - R2|	|B1 - B2|	|X1 - X2|	R1-R2	Diff	Ratio	Sum	Mult
Ag-Eu	0	87.5422	87.87	47	63	107.868	151.964	144	196	100.7	14.7	1.93	1.2	52	86	0.73	52	45.5219	64.3167	29764.3	2.47079e+06
Ag-Eu	0	74.5285	65.61	47	63	107.868	151.964	144	196	100.7	14.7	1.93	1.2	52	86	0.73	52	38.7548	54.7556	25339.7	2.10349e+06
Ag-Eu	0	52.0302	53.28	47	63	107.868	151.964	144	196	100.7	14.7	1.93	1.2	52	86	0.73	52	27.0557	38.2263	17690.3	1.4685e+06
Ag-Eu	0	21.0327	55.23	47	63	107.868	151.964	144	196	100.7	14.7	1.93	1.2	52	86	0.73	-52	-10.937	15.4526	7151.13	593628
Ag-Eu	0	0	0	47	63	107.868	151.964	144	196	100.7	14.7	1.93	1.2	52	86	0.73	-52	0	0	0	0
Ag-Gd	1	88.975	92.39	47	64	107.868	157.25	144	174	100.7	38.3	1.93	1.2	30	62.4	0.73	30	26.6925	73.6345	28294	2.22936e+06
Ag-Gd	1	63.0239	55.07	47	64	107.868	157.25	144	174	100.7	38.3	1.93	1.2	30	62.4	0.73	30	18.9072	52.1577	20041.6	1.57913e+06
Ag-Gd	1	22.4903	56.61	47	64	107.868	157.25	144	174	100.7	38.3	1.93	1.2	30	62.4	0.73	-30	-6.74709	18.6127	7151.92	563517
Ag-Gd	1	0	0	47	64	107.868	157.25	144	174	100.7	38.3	1.93	1.2	30	62.4	0.73	-30	0	0	0	0
Ag-Gd	1	0	0	47	64	107.868	157.25	144	174	100.7	38.3	1.93	1.2	30	62.4	0.73	-30	0	0	0	0
Ag-Ho	0	88.4817	105.23	47	67	107.868	164.93	144	177	100.7	39.7	1.93	1.23	33	61	0.7	33	29.199	71.9851	28402.6	2.25522e+06
Ag-Ho	0	73.5312	67.68	47	67	107.868	164.93	144	177	100.7	39.7	1.93	1.23	33	61	0.7	33	24.2653	59.822	23603.5	1.87416e+06
Ag-Ho	0	61.6004	87.76	47	67	107.868	164.93	144	177	100.7	39.7	1.93	1.23	33	61	0.7	33	20.3281	50.1156	19773.7	1.57007e+06
Ag-Ho	0	18.999	53.71	47	67	107.868	164.93	144	177	100.7	39.7	1.93	1.23	33	61	0.7	-33	-6.26966	15.4568	6098.67	484246
Ag-Ho	0	0	0	47	67	107.868	164.93	144	177	100.7	39.7	1.93	1.23	33	61	0.7	-33	0	0	0	0
Ag-In	0	3.71712	107.96	47	49	107.868	114.818	144	155	100.7	41.1	1.93	1.78	11	59.6	0.15	-11	-0.408883	3.45332	1111.42	82966.1
Ag-In	0	0	0	47	49	107.868	114.818	144	155	100.7	41.1	1.93	1.78	11	59.6	0.15	-11	0	0	0	0
Ag-In	0	0	0	47	49	107.868	114.818	144	155	100.7	41.1	1.93	1.78	11	59.6	0.15	-11	0	0	0	0
Ag-In	0	0	0	47	49	107.868	114.818	144	155	100.7	41.1	1.93	1.78	11	59.6	0.15	-11	0	0	0	0
Ag-In	0	0	0	47	49	107.868	114.818	144	155	100.7	41.1	1.93	1.78	11	59.6	0.15	-11	0	0	0	0
Ag-Pb	0	4.51039	63.27	47	82	107.868	207.2	144	174	100.7	42.9	1.93	1.87	30	57.8	0.06	-30	-1.35312	3.73273	1434.3	113012
Ag-Pb	0	0	0	47	82	107.868	207.2	144	174	100.7	42.9	1.93	1.87	30	57.8	0.06	-30	0	0	0	0
Ag-Pb	0	0	0	47	82	107.868	207.2	144	174	100.7	42.9	1.93	1.87	30	57.8	0.06	-30	0	0	0	0
Ag-Pb	0	0	0	47	82	107.868	207.2	144	174	100.7	42.9	1.93	1.87	30	57.8	0.06	-30	0	0	0	0
Ag-Pb	0	0	0	47	82	107.868	207.2	144	174	100.7	42.9	1.93	1.87	30	57.8	0.06	-30	0	0	0	0
Ag-Pr	0	90.7907	39.67	47	59	107.868	140.908	144	183	100.7	30.6	1.93	1.13	39	70.1	0.8	39	35.4084	71.4419	29688.6	2.39252e+06
Ag-Pr	0	61.0088	52.27	47	59	107.868	140.908	144	183	100.7	30.6	1.93	1.13	39	70.1	0.8	39	23.7934	48.0069	19949.9	1.6077e+06
Ag-Pr	0	22.2847	39.9	47	59	107.868	140.908	144	183	100.7	30.6	1.93	1.13	39	70.1	0.8	-39	-8.69103	17.5355	7287.09	587246
Ag-Pr	0	0	0	47	59	107.868	140.908	144	183	100.7	30.6	1.93	1.13	39	70.1	0.8	-39	0	0	0	0
Ag-Pr	0	0	0	47	59	107.868	140.908	144	183	100.7	30.6	1.93	1.13	39	70.1	0.8	-39	0	0	0	0
Ag-Sm	0	90.0085	58.2	47	62	107.868	150.36	144	185	100.7	29.4	1.93	1.17	41	71.3	0.76	41	36.9035	70.0607	29612.8	2.39783e+06
Ag-Sm	0	63.4835	43.31	47	62	107.868	150.36	144	185	100.7	29.4	1.93	1.17	41	71.3	0.76	41	26.0282	49.4142	20886.1	1.6912e+06
Ag-Sm	0	17.9934	33.78	47	62	107.868	150.36	144	185	100.7	29.4	1.93	1.17	41	71.3	0.76	-41	-7.37729	14.0057	5919.82	479344
Ag-Sm	0	0	0	47	62	107.868	150.36	144	185	100.7	29.4	1.93	1.17	41	71.3	0.76	-41	0	0	0	0
Ag-Sm	0	0	0	47	62	107.868	150.36	144	185	100.7	29.4	1.93	1.17	41	71.3	0.76	-41	0	0	0	0
Ag-Te	0	88.5206	68.67	47	52	107.868	127.6	144	140	100.7	23	1.93	2.1	4	77.7	0.17	-4	-3.54082	91.0497	25139.8	1.78458e+06
Ag-Te	0	69.6626	41.77	47	52	107.868	127.6	144	140	100.7	23	1.93	2.1	4	77.7	0.17	-4	-2.78651	71.653	19784.2	1.4044e+06
Ag-Te	0	33.3225	140.83	47	52	107.868	127.6	144	140	100.7	23	1.93	2.1	4	77.7	0.17	4	1.3329	34.2746	9463.59	671782
Ag-Te	0	0	0	47	52	107.868	127.6	144	140	100.7	23	1.93	2.1	4	77.7	0.17	4	0	0	0	0
Ag-Te	0	0	0	47	52	107.868	127.6	144	140	100.7	23	1.93	2.1	4	77.7	0.17	4	0	0	0	0
Ag-Yb	0	87.2431	68.23	47	70	107.868	173.04	144	190	100.7	13.3	1.93	1.1	46	87.4	0.83	46	40.1318	66.1211	29139.2	2.38697e+06
Ag-Yb	0	68.4579	58.95	47	70	107.868	173.04	144	190	100.7	13.3	1.93	1.1	46	87.4	0.83	46	31.4906	51.8838	22864.9	1.87301e+06
Ag-Yb	0	60.4584	40.49	47	70	107.868	173.04	144	190	100.7	13.3	1.93	1.1	46	87.4	0.83	46	27.8109	45.8211	20193.1	1.65414e+06
Ag-Yb	0	20.707	32	47	70	107.868	173.04	144	190	100.7	13.3	1.93	1.1	46	87.4	0.83	-46	-9.52523	15.6937	6916.14	566544
Ag-Yb	0	0	0	47	70	107.868	173.04	144	190	100.7	13.3	1.93	1.1	46	87.4	0.83	-46	0	0	0	0
Al-Ba	1	28.005	33.55	13	56	26.9815	137.327	141	223	72.2	10.3	1.61	0.89	82	61.9	0.72	-82	-22.9641	17.7072	10193.8	880560
Al-Ba	1	0	0	13	56	26.9815	137.327	141	223	72.2	10.3	1.61	0.89	82	61.9	0.72	-82	0	0	0	0
Al-Ba	1	0	0	13	56	26.9815	137.327	141	223	72.2	10.3	1.61	0.89	82	61.9	0.72	-82	0	0	0	0
Al-Ba	1	0	0	13	56	26.9815	137.327	141	223	72.2	10.3	1.61	0.89	82	61.9	0.72	-82	0	0	0	0
Al-Ba	1	0	0	13	56	26.9815	137.327	141	223	72.2	10.3	1.61	0.89	82	61.9	0.72	-82	0	0	0	0
Al-Ca	1	94.6824	80.41	13	20	26.9815	40.078	141	201	72.2	15.2	1.61	1	60	57	0.61	60	56.8094	66.419	32381.4	2.68339e+06
Al-Ca	1	34.9932	47.09	13	20	26.9815	40.078	141	201	72.2	15.2	1.61	1	60	57	0.61	-60	-20.9959	24.5475	11967.7	991743
Al-Ca	1	0	0	13	20	26.9815	40.078	141	201	72.2	15.2	1.61	1	60	57	0.61	-60	0	0	0	0
Al-Ca	1	0	0	13	20	26.9815	40.078	141	201	72.2	15.2	1.61	1	60	57	0.61	-60	0	0	0	0
Al-Ca	1	0	0	13	20	26.9815	40.078	141	201	72.2	15.2	1.61	1	60	57	0.61	-60	0	0	0	0
Al-Cd	0	98.2254	0	13	48	26.9815	112.411	141	157	72.2	46.74	1.61	1.69	16	25.46	0.08	16	15.7161	88.2152	29271.2	2.17442e+06
Al-Cd	0	0	0	13	48	26.9815	112.411	141	157	72.2	46.74	1.61	1.69	16	25.46	0.08	-16	0	0	0	0
Al-Cd	0	0	0	13	48	26.9815	112.411	141	157	72.2	46.74	1.61	1.69	16	25.46	0.08	-16	0	0	0	0
Al-Cd	0	0	0	13	48	26.9815	112.411	141	157	72.2	46.74	1.61	1.69	16	25.46	0.08	-16	0	0	0	0
Al-Cd	0	0	0	13	48	26.9815	112.411	141	157	72.2	46.74	1.61	1.69	16	25.46	0.08	-16	0	0	0	0
Al-Ce	1	95.9444	106.2	13	58	26.9815	140.116	141	182	72.2	26.18	1.61	1.12	41	46.02	0.49	41	39.3372	74.3305	30990	2.46212e+06
Al-Ce	1	31.109	58.11	13	58	26.9815	140.116	141	182	72.2	26.18	1.61	1.12	41	46.02	0.49	-41	-12.7547	24.1009	10048.2	798319
Al-Ce	1	13.8384	42.92	13	58	26.9815	140.116	141	182	72.2	26.18	1.61	1.12	41	46.02	0.49	-41	-5.67373	10.7209	4469.79	355120
Al-Ce	1	0	0	13	58	26.9815	140.116	141	182	72.2	26.18	1.61	1.12	41	46.02	0.49	-41	0	0	0	0
Al-Ce	1	0	0	13	58	26.9815	140.116	141	182	72.2	26.18	1.61	1.12	41	46.02	0.49	-41	0	0	0	0
Al-Er	1	98.9808	150.71	13	68	26.9815	167.259	141	175	72.2	41.1	1.61	1.24	34	31.1	0.37	34	33.6535	79.7503	31277.9	2.44235e+06
Al-Er	1	40.7857	25.29	13	68	26.9815	167.259	141	175	72.2	41.1	1.61	1.24	34	31.1	0.37	-34	-13.8671	32.8616	12888.3	1.00639e+06
Al-Er	1	20.5272	52.13	13	68	26.9815	167.259	141	175	72.2	41.1	1.61	1.24	34	31.1	0.37	-34	-6.97926	16.5391	6486.61	506510
Al-Er	1	0	0	13	68	26.9815	167.259	141	175	72.2	41.1	1.61	1.24	34	31.1	0.37	-34	0	0	0	0
Al-Er	1	0	0	13	68	26.9815	167.259	141	175	72.2	41.1	1.61	1.24	34	31.1	0.37	-34	0	0	0	0
Al-Gd	1	95.1247	124.86	13	64	26.9815	157.25	141	174	72.2	38.3	1.61	1.2	33	33.9	0.41	33	31.3911	77.0838	29964.3	2.33379e+06
Al-Gd	1	23.4737	34.27	13	64	26.9815	157.25	141	174	72.2	38.3	1.61	1.2	33	33.9	0.41	-33	-7.74632	19.0218	7394.22	575904
Al-Gd	1	0	0	13	64	26.9815	157.25	141	174	72.2	38.3	1.61	1.2	33	33.9	0.41	-33	0	0	0	0
Al-Gd	1	0	0	13	64	26.9815	157.25	141	174	72.2	38.3	1.61	1.2	33	33.9	0.41	-33	0	0	0	0
Al-Gd	1	0	0	13	64	26.9815	157.25	141	174	72.2	38.3	1.61	1.2	33	33.9	0.41	-33	0	0	0	0
Al-Ho	1	98.2147	136.84	13	67	26.9815	164.93	141	177	72.2	39.7	1.61	1.23	36	32.5	0.38	36	35.3573	78.2389	31232.3	2.45115e+06
Al-Ho	1	34.7063	10.46	13	67	26.9815	164.93	141	177	72.2	39.7	1.61	1.23	36	32.5	0.38	-36	-12.4943	27.6474	11036.6	866164
Al-Ho	1	24.3411	38.84	13	67	26.9815	164.93	141	177	72.2	39.7	1.61	1.23	36	32.5	0.38	-36	-8.7628	19.3904	7740.48	607481
Al-Ho	1	0	0	13	67	26.9815	164.93	141	177	72.2	39.7	1.61	1.23	36	32.5	0.38	-36	0	0	0	0
Al-Ho	1	0	0	13	67	26.9815	164.93	141	177	72.2	39.7	1.61	1.23	36	32.5	0.38	-36	0	0	0	0
Al-In	0	95.3145	131.68	13	49	26.9815	114.818	141	155	72.2	41.1	1.61	1.78	14	31.1	0.17	14	13.344	86.7055	28213.1	2.0831e+06
Al-In	0	0	0	13	49	26.9815	114.818	141	155	72.2	41.1	1.61	1.78	14	31.1	0.17	-14	0	0	0	0
Al-In	0	0	0	13	49	26.9815	114.818	141	155	72.2	41.1	1.61	1.78	14	31.1	0.17	-14	0	0	0	0
Al-In	0	0	0	13	49	26.9815	114.818	141	155	72.2	41.1	1.61	1.78	14	31.1	0.17	-14	0	0	0	0
Al-In	0	0	0	13	49	26.9815	114.818	141	155	72.2	41.1	1.61	1.78	14	31.1	0.17	-14	0	0	0	0
Al-La	1	97.4908	130	13	57	26.9815	138.905	141	187	72.2	24.3	1.61	1.1	46	47.9	0.51	46	44.8458	73.5091	31977	2.57054e+06
Al-La	1	75.9345	71.71	13	57	26.9815	138.905	141	187	72.2	24.3	1.61	1.1	46	47.9	0.51	46	34.9299	57.2555	24906.5	2.00217e+06
Al-La	1	24.7332	29.39	13	57	26.9815	138.905	141	187	72.2	24.3	1.61	1.1	46	47.9	0.51	-46	-11.3773	18.6491	8112.49	652140
Al-La	1	0	0	13	57	26.9815	138.905	141	187	72.2	24.3	1.61	1.1	46	47.9	0.51	-46	0	0	0	0
Al-La	1	0	0	13	57	26.9815	138.905	141	187	72.2	24.3	1.61	1.1	46	47.9	0.51	-46	0	0	0	0
Al-Nb	0	54.7475	91.36	13	41	26.9815	92.9064	141	143	72.2	170.2	1.61	1.6	2	98	0.01	2	1.09495	53.9818	15548.3	1.10387e+06
Al-Nb	0	0	0	13	41	26.9815	92.9064	141	143	72.2	170.2	1.61	1.6	2	98	0.01	-2	0	0	0	0
Al-Nb	0	0	0	13	41	26.9815	92.9064	141	143	72.2	170.2	1.61	1.6	2	98	0.01	-2	0	0	0	0
Al-Nb	0	0	0	13	41	26.9815	92.9064	141	143	72.2	170.2	1.61	1.6	2	98	0.01	-2	0	0	0	0
Al-Nb	0	0	0	13	41	26.9815	92.9064	141	143	72.2	170.2	1.61	1.6	2	98	0.01	-2	0	0	0	0
Al-Nd	1	97.4896	116	13	60	26.9815	144.24	141	178	72.2	32.7	1.61	1.14	37	39.5	0.47	37	36.0712	77.2249	31099.2	2.4468e+06
Al-Nd	1	14.1879	36.23	13	60	26.9815	144.24	141	178	72.2	32.7	1.61	1.14	37	39.5	0.47	-37	-5.24952	11.2387	4525.94	356088
Al-Nd	1	0	0	13	60	26.9815	144.24	141	178	72.2	32.7	1.61	1.14	37	39.5	0.47	-37	0	0	0	0
Al-Nd	1	0	0	13	60	26.9815	144.24	141	178	72.2	32.7	1.61	1.14	37	39.5	0.47	-37	0	0	0	0
Al-Nd	1	0	0	13	60	26.9815	144.24	141	178	72.2	32.7	1.61	1.14	37	39.5	0.47	-37	0	0	0	0
Al-Pd	0	92.0148	139.4	13	46	26.9815	106.42	141	142	72.2	180.8	1.61	2.2	1	108.6	0.59	1	0.920148	91.3668	26040.2	1.84232e+06
Al-Pd	0	41.0389	27.54	13	46	26.9815	106.42	141	142	72.2	180.8	1.61	2.2	1	108.6	0.59	-1	-0.410389	40.7499	11614	821680
Al-Pd	0	22.8915	14.8	13	46	26.9815	106.42	141	142	72.2	180.8	1.61	2.2	1	108.6	0.59	-1	-0.228915	22.7303	6478.3	458334
Al-Pd	0	0	0	13	46	26.9815	106.42	141	142	72.2	180.8	1.61	2.2	1	108.6	0.59	-1	0	0	0	0
Al-Pd	0	0	0	13	46	26.9815	106.42	141	142	72.2	180.8	1.61	2.2	1	108.6	0.59	-1	0	0	0	0
Al-Pr	1	94.8759	137.89	13	59	26.9815	140.908	141	183	72.2	30.6	1.61	1.13	42	41.6	0.48	42	39.8479	73.1011	30739.8	2.44808e+06
Al-Pr	1	9.63141	24.9	13	59	26.9815	140.908	141	183	72.2	30.6	1.61	1.13	42	41.6	0.48	-42	-4.04519	7.42093	3120.58	248519
Al-Pr	1	0	0	13	59	26.9815	140.908	141	183	72.2	30.6	1.61	1.13	42	41.6	0.48	-42	0	0	0	0
Al-Pr	1	0	0	13	59	26.9815	140.908	141	183	72.2	30.6	1.61	1.13	42	41.6	0.48	-42	0	0	0	0
Al-Pr	1	0	0	13	59	26.9815	140.908	141	183	72.2	30.6	1.61	1.13	42	41.6	0.48	-42	0	0	0	0
Al-Si	0	87.835	111.8	13	14	26.9815	28.0855	141	110	72.2	98.9	1.61	1.9	31	26.7	0.29	-31	-27.2289	112.589	22046.6	1.36232e+06
Al-Si	0	0	0	13	14	26.9815	28.0855	141	110	72.2	98.9	1.61	1.9	31	26.7	0.29	31	0	0	0	0
Al-Si	0	0	0	13	14	26.9815	28.0855	141	110	72.2	98.9	1.61	1.9	31	26.7	0.29	31	0	0	0	0
Al-Si	0	0	0	13	14	26.9815	28.0855	141	110	72.2	98.9	1.61	1.9	31	26.7	0.29	31	0	0	0	0
Al-Si	0	0	0	13	14	26.9815	28.0855	141	110	72.2	98.9	1.61	1.9	31	26.7	0.29	31	0	0	0	0
Al-Sr	1	98.9923	95.35	13	38	26.9815	87.62	141	212	72.2	11.6	1.61	0.95	71	60.6	0.66	71	70.2845	65.8392	34944.3	2.95908e+06
Al-Sr	1	18.2692	18.43	13	38	26.9815	87.62	141	212	72.2	11.6	1.61	0.95	71	60.6	0.66	-71	-12.9711	12.1507	6449.02	546102
Al-Sr	1	0	0	13	38	26.9815	87.62	141	212	72.2	11.6	1.61	0.95	71	60.6	0.66	-71	0	0	0	0
Al-Sr	1	0	0	13	38	26.9815	87.62	141	212	72.2	11.6	1.61	0.95	71	60.6	0.66	-71	0	0	0	0
Al-Sr	1	0	0	13	38	26.9815	87.62	141	212	72.2	11.6	1.61	0.95	71	60.6	0.66	-71	0	0	0	0
Al-Te	0	98.5042	106.65	13	52	26.9815	127.6	141	140	72.2	23	1.61	2.1	1	49.2	0.49	-1	-0.985042	99.2078	27679.7	1.94447e+06
Al-Te	0	40.3197	31.69	13	52	26.9815	127.6	141	140	72.2	23	1.61	2.1	1	49.2	0.49	1	0.403197	40.6077	11329.8	795911
Al-Te	0	10.8147	58.89	13	52	26.9815	127.6	141	140	72.2	23	1.61	2.1	1	49.2	0.49	1	0.108147	10.8919	3038.92	213482
Al-Te	0	0	0	13	52	26.9815	127.6	141	140	72.2	23	1.61	2.1	1	49.2	0.49	1	0	0	0	0
Al-Te	0	0	0	13	52	26.9815	127.6	141	140	72.2	23	1.61	2.1	1	49.2	0.49	1	0	0	0	0
Al-Th	0	31.1592	19.94	13	90	26.9815	232.038	141	178	72.2	54	1.61	1.3	37	18.2	0.31	-37	-11.5289	24.6823	9939.77	782033
Al-Th	0	35.4393	80.75	13	90	26.9815	232.038	141	178	72.2	54	1.61	1.3	37	18.2	0.31	-37	-13.1125	28.0727	11305.1	889455
Al-Th	0	42.7858	69.57	13	90	26.9815	232.038	141	178	72.2	54	1.61	1.3	37	18.2	0.31	-37	-15.8307	33.8921	13648.7	1.07384e+06
Al-Th	0	97.1062	137.04	13	90	26.9815	232.038	141	178	72.2	54	1.61	1.3	37	18.2	0.31	37	35.9293	76.9212	30976.9	2.43717e+06
Al-Th	0	0	0	13	90	26.9815	232.038	141	178	72.2	54	1.61	1.3	37	18.2	0.31	-37	0	0	0	0
Al-Y	1	97.086	112.6	13	39	26.9815	88.9059	141	179	72.2	36.6	1.61	1.22	38	35.6	0.39	38	36.8927	76.4755	31067.5	2.45035e+06
Al-Y	1	41.9721	82.77	13	39	26.9815	88.9059	141	179	72.2	36.6	1.61	1.22	38	35.6	0.39	-38	-15.9494	33.0618	13431.1	1.05933e+06
Al-Y	1	24.5787	40.12	13	39	26.9815	88.9059	141	179	72.2	36.6	1.61	1.22	38	35.6	0.39	-38	-9.33992	19.3609	7865.19	620343
Al-Y	1	0	0	13	39	26.9815	88.9059	141	179	72.2	36.6	1.61	1.22	38	35.6	0.39	-38	0	0	0	0
Al-Y	1	0	0	13	39	26.9815	88.9059	141	179	72.2	36.6	1.61	1.22	38	35.6	0.39	-38	0	0	0	0
Al-Zn	0	13.3968	91.67	13	30	26.9815	65.39	141	138	72.2	59.8	1.61	1.65	3	12.4	0.04	3	0.401905	13.6881	3737.72	260676
Al-Zn	0	0	0	13	30	26.9815	65.39	141	138	72.2	59.8	1.61	1.65	3	12.4	0.04	3	0	0	0	0
Al-Zn	0	0	0	13	30	26.9815	65.39	141	138	72.2	59.8	1.61	1.65	3	12.4	0.04	3	0	0	0	0
Al-Zn	0	0	0	13	30	26.9815	65.39	141	138	72.2	59.8	1.61	1.65	3	12.4	0.04	3	0	0	0	0
Al-Zn	0	0	0	13	30	26.9815	65.39	141	138	72.2	59.8	1.61	1.65	3	12.4	0.04	3	0	0	0	0
As-Au	0	56.5355	137.8	33	79	74.9216	196.966	115	144	39.4	173.2	2.18	2.54	29	133.8	0.36	29	16.3953	45.1499	14642.7	936228
As-Au	0	0	0	33	79	74.9216	196.966	115	144	39.4	173.2	2.18	2.54	29	133.8	0.36	-29	0	0	0	0
As-Au	0	0	0	33	79	74.9216	196.966	115	144	39.4	173.2	2.18	2.54	29	133.8	0.36	-29	0	0	0	0
As-Au	0	0	0	33	79	74.9216	196.966	115	144	39.4	173.2	2.18	2.54	29	133.8	0.36	-29	0	0	0	0
As-Au	0	0	0	33	79	74.9216	196.966	115	144	39.4	173.2	2.18	2.54	29	133.8	0.36	-29	0	0	0	0
As-Se	0	55.7985	75.4	33	34	74.9216	78.96	115	118	39.4	9.1	2.18	2.55	3	30.3	0.37	3	1.67395	54.3799	13001	757185
As-Se	0	19.8211	80.484	33	34	74.9216	78.96	115	118	39.4	9.1	2.18	2.55	3	30.3	0.37	-3	-0.594634	19.3172	4618.32	268973
As-Se	0	0	0	33	34	74.9216	78.96	115	118	39.4	9.1	2.18	2.55	3	30.3	0.37	-3	0	0	0	0
As-Se	0	0	0	33	34	74.9216	78.96	115	118	39.4	9.1	2.18	2.55	3	30.3	0.37	-3	0	0	0	0
As-Se	0	0	0	33	34	74.9216	78.96	115	118	39.4	9.1	2.18	2.55	3	30.3	0.37	-3	0	0	0	0
As-Sn	0	51.8883	129.8	33	50	74.9216	118.71	115	155	39.4	111	2.18	1.96	40	71.6	0.22	40	20.7553	38.4978	14009.8	924909
As-Sn	0	0	0	33	50	74.9216	118.71	115	155	39.4	111	2.18	1.96	40	71.6	0.22	-40	0	0	0	0
As-Sn	0	0	0	33	50	74.9216	118.71	115	155	39.4	111	2.18	1.96	40	71.6	0.22	-40	0	0	0	0
As-Sn	0	0	0	33	50	74.9216	118.71	115	155	39.4	111	2.18	1.96	40	71.6	0.22	-40	0	0	0	0
As-Sn	0	0	0	33	50	74.9216	118.71	115	155	39.4	111	2.18	1.96	40	71.6	0.22	-40	0	0	0	0
Au-Bi	0	13.2666	132.95	79	83	196.966	208.98	144	162	173.2	31.5	2.54	2.02	18	141.7	0.52	-18	-2.38798	11.7925	4059.57	309483
Au-Bi	0	0	0	79	83	196.966	208.98	144	162	173.2	31.5	2.54	2.02	18	141.7	0.52	-18	0	0	0	0
Au-Bi	0	0	0	79	83	196.966	208.98	144	162	173.2	31.5	2.54	2.02	18	141.7	0.52	-18	0	0	0	0
Au-Bi	0	0	0	79	83	196.966	208.98	144	162	173.2	31.5	2.54	2.02	18	141.7	0.52	-18	0	0	0	0
Au-Bi	0	0	0	79	83	196.966	208.98	144	162	173.2	31.5	2.54	2.02	18	141.7	0.52	-18	0	0	0	0
Au-U	0	90.0327	43.677	79	92	196.966	238.029	144	158	173.2	98.7	2.54	1.38	14	74.5	1.16	14	12.6046	82.0551	27189.9	2.04842e+06
Au-U	0	70.1123	56.857	79	92	196.966	238.029	144	158	173.2	98.7	2.54	1.38	14	74.5	1.16	14	9.81573	63.8998	21173.9	1.5952e+06
Au-U	0	12.9952	98.216	79	92	196.966	238.029	144	158	173.2	98.7	2.54	1.38	14	74.5	1.16	-14	-1.81933	11.8437	3924.55	295667
Au-U	0	0	0	79	92	196.966	238.029	144	158	173.2	98.7	2.54	1.38	14	74.5	1.16	-14	0	0	0	0
Au-U	0	0	0	79	92	196.966	238.029	144	158	173.2	98.7	2.54	1.38	14	74.5	1.16	-14	0	0	0	0
B-Co	1	18.5093	46.717	5	27	10.811	58.9332	88	125	178	191.4	2.04	1.88	37	13.4	0.16	-37	-6.84845	13.0306	3942.49	203603
B-Co	1	22.2943	130.284	5	27	10.811	58.9332	88	125	178	191.4	2.04	1.88	37	13.4	0.16	-37	-8.24888	15.6952	4748.68	245237
B-Co	1	37.7215	42.17	5	27	10.811	58.9332	88	125	178	191.4	2.04	1.88	37	13.4	0.16	-37	-13.957	26.556	8034.69	414937
B-Co	1	60.5915	47.679	5	27	10.811	58.9332	88	125	178	191.4	2.04	1.88	37	13.4	0.16	37	22.4189	42.6564	12906	666507
B-Co	1	0	0	5	27	10.811	58.9332	88	125	178	191.4	2.04	1.88	37	13.4	0.16	-37	0	0	0	0
B-Cu	0	13.0975	31.9	5	29	10.811	63.546	88	126	178	130.9	2.04	1.9	38	47.1	0.14	-38	-4.97707	9.14749	2802.87	145226
B-Cu	0	0	0	5	29	10.811	63.546	88	126	178	130.9	2.04	1.9	38	47.1	0.14	-38	0	0	0	0
B-Cu	0	0	0	5	29	10.811	63.546	88	126	178	130.9	2.04	1.9	38	47.1	0.14	-38	0	0	0	0
B-Cu	0	0	0	5	29	10.811	63.546	88	126	178	130.9	2.04	1.9	38	47.1	0.14	-38	0	0	0	0
B-Cu	0	0	0	5	29	10.811	63.546	88	126	178	130.9	2.04	1.9	38	47.1	0.14	-38	0	0	0	0
B-Fe	1	17.7112	23.247	5	26	10.811	55.845	88	125	178	168.3	2.04	1.83	37	9.7	0.21	-37	-6.55314	12.4687	3772.49	194823
B-Fe	1	32.4261	118.926	5	26	10.811	55.845	88	125	178	168.3	2.04	1.83	37	9.7	0.21	-37	-11.9977	22.828	6906.76	356687
B-Fe	1	63.9951	62.67	5	26	10.811	55.845	88	125	178	168.3	2.04	1.83	37	9.7	0.21	37	23.6782	45.0526	13631	703946
B-Fe	1	0	0	5	26	10.811	55.845	88	125	178	168.3	2.04	1.83	37	9.7	0.21	-37	0	0	0	0
B-Fe	1	0	0	5	26	10.811	55.845	88	125	178	168.3	2.04	1.83	37	9.7	0.21	-37	0	0	0	0
B-Mn	0	14.3828	52.765	5	25	10.811	54.938	88	132	178	59.6	2.04	1.55	44	118.4	0.49	-44	-6.32842	9.58852	3164.21	167070
B-Mn	0	38.5777	24.97	5	25	10.811	54.938	88	132	178	59.6	2.04	1.55	44	118.4	0.49	-44	-16.9742	25.7184	8487.09	448118
B-Mn	0	57.0168	126.333	5	25	10.811	54.938	88	132	178	59.6	2.04	1.55	44	118.4	0.49	44	25.0874	38.0112	12543.7	662307
B-Mn	0	61.4785	43.132	5	25	10.811	54.938	88	132	178	59.6	2.04	1.55	44	118.4	0.49	44	27.0505	40.9857	13525.3	714134
B-Mn	0	79.9709	112.178	5	25	10.811	54.938	88	132	178	59.6	2.04	1.55	44	118.4	0.49	44	35.1872	53.314	17593.6	928942
B-Ni	1	16.8568	26	5	28	10.811	58.6934	88	126	178	186.3	2.04	1.91	38	8.3	0.13	-38	-6.40559	11.773	3607.36	186908
B-Ni	1	29.9489	40.8	5	28	10.811	58.6934	88	126	178	186.3	2.04	1.91	38	8.3	0.13	-38	-11.3806	20.9167	6409.07	332074
B-Ni	1	39.4128	64.9	5	28	10.811	58.6934	88	126	178	186.3	2.04	1.91	38	8.3	0.13	-38	-14.9768	27.5264	8434.33	437009
B-Ni	1	45.2239	66.8	5	28	10.811	58.6934	88	126	178	186.3	2.04	1.91	38	8.3	0.13	-38	-17.1851	31.585	9677.92	501443
B-Ni	1	0	0	5	28	10.811	58.6934	88	126	178	186.3	2.04	1.91	38	8.3	0.13	-38	0	0	0	0
B-Re	0	41.7813	15.712	5	75	10.811	186.207	88	137	178	371.7	2.04	1.9	49	193.7	0.14	-49	-20.4728	26.8376	9400.79	503715
B-Re	0	91.9888	145.762	5	75	10.811	186.207	88	137	178	371.7	2.04	1.9	49	193.7	0.14	49	45.0745	59.0877	20697.5	1.10902e+06
B-Re	0	0	0	5	75	10.811	186.207	88	137	178	371.7	2.04	1.9	49	193.7	0.14	-49	0	0	0	0
B-Re	0	0	0	5	75	10.811	186.207	88	137	178	371.7	2.04	1.9	49	193.7	0.14	-49	0	0	0	0
B-Re	0	0	0	5	75	10.811	186.207	88	137	178	371.7	2.04	1.9	49	193.7	0.14	-49	0	0	0	0
Ba-Hg	0	86.1632	117.7	56	80	137.327	200.59	223	152	10.3	38.2	0.89	2	71	27.9	1.11	-71	-61.1758	126.41	32311.2	2.92059e+06
Ba-Hg	0	43.2648	74	56	80	137.327	200.59	223	152	10.3	38.2	0.89	2	71	27.9	1.11	71	30.718	63.474	16224.3	1.4665e+06
Ba-Hg	0	31.0917	65.6	56	80	137.327	200.59	223	152	10.3	38.2	0.89	2	71	27.9	1.11	71	22.0751	45.6147	11659.4	1.05388e+06
Ba-Hg	0	0	0	56	80	137.327	200.59	223	152	10.3	38.2	0.89	2	71	27.9	1.11	71	0	0	0	0
Ba-Hg	0	0	0	56	80	137.327	200.59	223	152	10.3	38.2	0.89	2	71	27.9	1.11	71	0	0	0	0
Ba-Tl	0	80.0952	82	56	81	137.327	204.383	223	172	10.3	35.9	0.89	1.62	51	25.6	0.73	-51	-40.8486	103.844	31637.6	3.07213e+06
Ba-Tl	0	61.7199	32	56	81	137.327	204.383	223	172	10.3	35.9	0.89	1.62	51	25.6	0.73	-51	-31.4771	80.0205	24379.3	2.36733e+06
Ba-Tl	0	44.1613	44	56	81	137.327	204.383	223	172	10.3	35.9	0.89	1.62	51	25.6	0.73	51	22.5222	57.2556	17443.7	1.69385e+06
Ba-Tl	0	7.5475	61	56	81	137.327	204.383	223	172	10.3	35.9	0.89	1.62	51	25.6	0.73	51	3.84923	9.78542	2981.26	289492
Ba-Tl	0	0	0	56	81	137.327	204.383	223	172	10.3	35.9	0.89	1.62	51	25.6	0.73	51	0	0	0	0
Be-Ag	0	10.786	10.559	4	47	9.0122	107.868	112	144	100.3	100.7	1.57	1.93	32	0.4	0.36	-32	-3.45152	8.38911	2761.22	173957
Be-Ag	0	0	0	4	47	9.0122	107.868	112	144	100.3	100.7	1.57	1.93	32	0.4	0.36	-32	0	0	0	0
Be-Ag	0	0	0	4	47	9.0122	107.868	112	144	100.3	100.7	1.57	1.93	32	0.4	0.36	-32	0	0	0	0
Be-Ag	0	0	0	4	47	9.0122	107.868	112	144	100.3	100.7	1.57	1.93	32	0.4	0.36	-32	0	0	0	0
Be-Ag	0	0	0	4	47	9.0122	107.868	112	144	100.3	100.7	1.57	1.93	32	0.4	0.36	-32	0	0	0	0
Be-Fe	0	35.0158	40.134	4	26	9.0122	55.845	112	125	100.3	168.3	1.57	1.83	13	68	0.26	-13	-4.55205	31.3741	8298.74	490221
Be-Fe	0	0	0	4	26	9.0122	55.845	112	125	100.3	168.3	1.57	1.83	13	68	0.26	-13	0	0	0	0
Be-Fe	0	0	0	4	26	9.0122	55.845	112	125	100.3	168.3	1.57	1.83	13	68	0.26	-13	0	0	0	0
Be-Fe	0	0	0	4	26	9.0122	55.845	112	125	100.3	168.3	1.57	1.83	13	68	0.26	-13	0	0	0	0
Be-Fe	0	0	0	4	26	9.0122	55.845	112	125	100.3	168.3	1.57	1.83	13	68	0.26	-13	0	0	0	0
Be-Ni	0	89.5048	51.143	4	28	9.0122	58.6934	112	126	100.3	186.3	1.57	1.91	14	86	0.34	14	12.5307	79.5598	21302.1	1.26309e+06
Be-Ni	0	91.4983	90	4	28	9.0122	58.6934	112	126	100.3	186.3	1.57	1.91	14	86	0.34	14	12.8098	81.3318	21776.6	1.29122e+06
Be-Ni	0	23.8981	28.11	4	28	9.0122	58.6934	112	126	100.3	186.3	1.57	1.91	14	86	0.34	-14	-3.34573	21.2428	5687.75	337250
Be-Ni	0	0	0	4	28	9.0122	58.6934	112	126	100.3	186.3	1.57	1.91	14	86	0.34	-14	0	0	0	0
Be-Ni	0	0	0	4	28	9.0122	58.6934	112	126	100.3	186.3	1.57	1.91	14	86	0.34	-14	0	0	0	0
Be-Th	0	34.4456	19.5	4	90	9.0122	232.038	112	178	100.3	54	1.57	1.3	66	46.3	0.27	-66	-22.7341	21.6737	9989.23	686708
Be-Th	0	0	0	4	90	9.0122	232.038	112	178	100.3	54	1.57	1.3	66	46.3	0.27	-66	0	0	0	0
Be-Th	0	0	0	4	90	9.0122	232.038	112	178	100.3	54	1.57	1.3	66	46.3	0.27	-66	0	0	0	0
Be-Th	0	0	0	4	90	9.0122	232.038	112	178	100.3	54	1.57	1.3	66	46.3	0.27	-66	0	0	0	0
Be-Th	0	0	0	4	90	9.0122	232.038	112	178	100.3	54	1.57	1.3	66	46.3	0.27	-66	0	0	0	0
C-Co	0	11.5811	130.7	6	27	12.0107	58.9332	77	125	8.8	191.4	2.55	1.88	48	182.6	0.67	-48	-5.55894	7.13398	2339.39	111468
C-Co	0	0	0	6	27	12.0107	58.9332	77	125	8.8	191.4	2.55	1.88	48	182.6	0.67	-48	0	0	0	0
C-Co	0	0	0	6	27	12.0107	58.9332	77	125	8.8	191.4	2.55	1.88	48	182.6	0.67	-48	0	0	0	0
C-Co	0	0	0	6	27	12.0107	58.9332	77	125	8.8	191.4	2.55	1.88	48	182.6	0.67	-48	0	0	0	0
C-Co	0	0	0	6	27	12.0107	58.9332	77	125	8.8	191.4	2.55	1.88	48	182.6	0.67	-48	0	0	0	0
C-Ni	0	2.86524	26.55	6	28	12.0107	58.6934	77	126	8.8	186.3	2.55	1.91	49	177.5	0.64	-49	-1.40397	1.75098	581.643	27798.5
C-Ni	0	0	0	6	28	12.0107	58.6934	77	126	8.8	186.3	2.55	1.91	49	177.5	0.64	-49	0	0	0	0
C-Ni	0	0	0	6	28	12.0107	58.6934	77	126	8.8	186.3	2.55	1.91	49	177.5	0.64	-49	0	0	0	0
C-Ni	0	0	0	6	28	12.0107	58.6934	77	126	8.8	186.3	2.55	1.91	49	177.5	0.64	-49	0	0	0	0
C-Ni	0	0	0	6	28	12.0107	58.6934	77	126	8.8	186.3	2.55	1.91	49	177.5	0.64	-49	0	0	0	0
C-Sc	0	61.936	44.319	6	21	12.0107	44.9559	77	162	8.8	57.3	2.55	1.36	85	48.5	1.19	85	52.6456	29.4387	14802.7	772589
C-Sc	0	0	0	6	21	12.0107	44.9559	77	162	8.8	57.3	2.55	1.36	85	48.5	1.19	-85	0	0	0	0
C-Sc	0	0	0	6	21	12.0107	44.9559	77	162	8.8	57.3	2.55	1.36	85	48.5	1.19	-85	0	0	0	0
C-Sc	0	0	0	6	21	12.0107	44.9559	77	162	8.8	57.3	2.55	1.36	85	48.5	1.19	-85	0	0	0	0
C-Sc	0	0	0	6	21	12.0107	44.9559	77	162	8.8	57.3	2.55	1.36	85	48.5	1.19	-85	0	0	0	0
Ca-Ag	2	14.6608	19.335	20	47	40.078	107.868	201	144	15.2	100.7	1	1.93	57	85.5	0.93	57	8.35668	20.4641	5057.99	424344
Ca-Ag	2	39.4661	16.356	20	47	40.078	107.868	201	144	15.2	100.7	1	1.93	57	85.5	0.93	57	22.4957	55.0881	13615.8	1.14231e+06
Ca-Ag	2	0	0	20	47	40.078	107.868	201	144	15.2	100.7	1	1.93	57	85.5	0.93	57	0	0	0	0
Ca-Ag	2	0	0	20	47	40.078	107.868	201	144	15.2	100.7	1	1.93	57	85.5	0.93	57	0	0	0	0
Ca-Ag	2	0	0	20	47	40.078	107.868	201	144	15.2	100.7	1	1.93	57	85.5	0.93	57	0	0	0	0
Ca-Bi	0	98.0041	93.1	20	83	40.078	208.98	201	162	15.2	31.5	1	2.02	39	16.3	1.02	-39	-38.2216	121.598	35575.5	3.19121e+06
Ca-Bi	0	0	0	20	83	40.078	208.98	201	162	15.2	31.5	1	2.02	39	16.3	1.02	39	0	0	0	0
Ca-Bi	0	0	0	20	83	40.078	208.98	201	162	15.2	31.5	1	2.02	39	16.3	1.02	39	0	0	0	0
Ca-Bi	0	0	0	20	83	40.078	208.98	201	162	15.2	31.5	1	2.02	39	16.3	1.02	39	0	0	0	0
Ca-Bi	0	0	0	20	83	40.078	208.98	201	162	15.2	31.5	1	2.02	39	16.3	1.02	39	0	0	0	0
Ca-Cd	0	78.117	52.417	20	48	40.078	112.411	201	157	15.2	46.74	1	1.69	44	31.54	0.69	-44	-34.3715	100.01	27965.9	2.46514e+06
Ca-Cd	0	33.2823	48.09	20	48	40.078	112.411	201	157	15.2	46.74	1	1.69	44	31.54	0.69	44	14.6442	42.6098	11915.1	1.05029e+06
Ca-Cd	0	24.5601	62.16	20	48	40.078	112.411	201	157	15.2	46.74	1	1.69	44	31.54	0.69	44	10.8064	31.4431	8792.5	775042
Ca-Cd	0	2.48398	50.96	20	48	40.078	112.411	201	157	15.2	46.74	1	1.69	44	31.54	0.69	44	1.09295	3.18012	889.264	78386.9
Ca-Cd	0	0	0	20	48	40.078	112.411	201	157	15.2	46.74	1	1.69	44	31.54	0.69	44	0	0	0	0
Ca-Cu	2	10.6619	49.76	20	29	40.078	63.546	201	126	15.2	130.9	1	1.9	75	115.7	0.9	75	7.99641	17.0082	3486.44	270023
Ca-Cu	2	74.4824	113.9	20	29	40.078	63.546	201	126	15.2	130.9	1	1.9	75	115.7	0.9	-75	-55.8618	118.817	24355.8	1.88634e+06
Ca-Cu	2	0	0	20	29	40.078	63.546	201	126	15.2	130.9	1	1.9	75	115.7	0.9	75	0	0	0	0
Ca-Cu	2	0	0	20	29	40.078	63.546	201	126	15.2	130.9	1	1.9	75	115.7	0.9	75	0	0	0	0
Ca-Cu	2	0	0	20	29	40.078	63.546	201	126	15.2	130.9	1	1.9	75	115.7	0.9	75	0	0	0	0
Ca-Ga	2	83.9204	87.126	20	31	40.078	69.723	201	134	15.2	56.9	1	1.81	67	41.7	0.81	-67	-56.2266	125.881	28113.3	2.26031e+06
Ca-Ga	2	0	0	20	31	40.078	69.723	201	134	15.2	56.9	1	1.81	67	41.7	0.81	67	0	0	0	0
Ca-Ga	2	0	0	20	31	40.078	69.723	201	134	15.2	56.9	1	1.81	67	41.7	0.81	67	0	0	0	0
Ca-Ga	2	0	0	20	31	40.078	69.723	201	134	15.2	56.9	1	1.81	67	41.7	0.81	67	0	0	0	0
Ca-Ga	2	0	0	20	31	40.078	69.723	201	134	15.2	56.9	1	1.81	67	41.7	0.81	67	0	0	0	0
Ca-Ni	0	84.0085	98.13	20	28	40.078	58.6934	201	126	15.2	186.3	1	1.91	75	171.1	0.91	-75	-63.0064	134.014	27470.8	2.1276e+06
Ca-Ni	0	0	0	20	28	40.078	58.6934	201	126	15.2	186.3	1	1.91	75	171.1	0.91	75	0	0	0	0
Ca-Ni	0	0	0	20	28	40.078	58.6934	201	126	15.2	186.3	1	1.91	75	171.1	0.91	75	0	0	0	0
Ca-Ni	0	0	0	20	28	40.078	58.6934	201	126	15.2	186.3	1	1.91	75	171.1	0.91	75	0	0	0	0
Ca-Ni	0	0	0	20	28	40.078	58.6934	201	126	15.2	186.3	1	1.91	75	171.1	0.91	75	0	0	0	0
Cd-Gd	0	27.106	72.234	48	64	112.411	157.25	157	174	46.74	38.3	1.69	1.2	17	8.44	0.49	-17	-4.60802	24.4577	8972.09	740482
Cd-Gd	0	97.4728	97.8	48	64	112.411	157.25	157	174	46.74	38.3	1.69	1.2	17	8.44	0.49	17	16.5704	87.9496	32263.5	2.66276e+06
Cd-Gd	0	0	0	48	64	112.411	157.25	157	174	46.74	38.3	1.69	1.2	17	8.44	0.49	-17	0	0	0	0
Cd-Gd	0	0	0	48	64	112.411	157.25	157	174	46.74	38.3	1.69	1.2	17	8.44	0.49	-17	0	0	0	0
Cd-Gd	0	0	0	48	64	112.411	157.25	157	174	46.74	38.3	1.69	1.2	17	8.44	0.49	-17	0	0	0	0
Cd-La	0	22.4718	70.5	48	57	112.411	138.905	157	187	46.74	24.3	1.69	1.1	30	22.44	0.59	-30	-6.74155	18.8667	7730.31	659751
Cd-La	0	58.2192	70.5	48	57	112.411	138.905	157	187	46.74	24.3	1.69	1.1	30	22.44	0.59	30	17.4657	48.8792	20027.4	1.70926e+06
Cd-La	0	75.7911	62.2	48	57	112.411	138.905	157	187	46.74	24.3	1.69	1.1	30	22.44	0.59	30	22.7373	63.6321	26072.1	2.22515e+06
Cd-La	0	0	0	48	57	112.411	138.905	157	187	46.74	24.3	1.69	1.1	30	22.44	0.59	-30	0	0	0	0
Cd-La	0	0	0	48	57	112.411	138.905	157	187	46.74	24.3	1.69	1.1	30	22.44	0.59	-30	0	0	0	0
Cd-Sn	0	68.9296	143.2	48	50	112.411	118.71	157	155	46.74	111	1.69	1.96	2	64.26	0.27	-2	-1.37859	69.819	21506	1.6774e+06
Cd-Sn	0	0	0	48	50	112.411	118.71	157	155	46.74	111	1.69	1.96	2	64.26	0.27	2	0	0	0	0
Cd-Sn	0	0	0	48	50	112.411	118.71	157	155	46.74	111	1.69	1.96	2	64.26	0.27	2	0	0	0	0
Cd-Sn	0	0	0	48	50	112.411	118.71	157	155	46.74	111	1.69	1.96	2	64.26	0.27	2	0	0	0	0
Cd-Sn	0	0	0	48	50	112.411	118.71	157	155	46.74	111	1.69	1.96	2	64.26	0.27	2	0	0	0	0
Cd-Tl	0	27.1348	92.256	48	81	112.411	204.383	157	172	46.74	35.9	1.69	1.62	15	10.84	0.07	-15	-4.07023	24.7684	8927.36	732749
Cd-Tl	0	0	0	48	81	112.411	204.383	157	172	46.74	35.9	1.69	1.62	15	10.84	0.07	-15	0	0	0	0
Cd-Tl	0	0	0	48	81	112.411	204.383	157	172	46.74	35.9	1.69	1.62	15	10.84	0.07	-15	0	0	0	0
Cd-Tl	0	0	0	48	81	112.411	204.383	157	172	46.74	35.9	1.69	1.62	15	10.84	0.07	-15	0	0	0	0
Cd-Tl	0	0	0	48	81	112.411	204.383	157	172	46.74	35.9	1.69	1.62	15	10.84	0.07	-15	0	0	0	0
Co-Gd	1	38.4953	50	27	64	58.9332	157.25	125	174	191.4	38.3	1.88	1.2	49	153.1	0.68	-49	-18.8627	27.6547	11510.1	837273
Co-Gd	1	0	0	27	64	58.9332	157.25	125	174	191.4	38.3	1.88	1.2	49	153.1	0.68	-49	0	0	0	0
Co-Gd	1	0	0	27	64	58.9332	157.25	125	174	191.4	38.3	1.88	1.2	49	153.1	0.68	-49	0	0	0	0
Co-Gd	1	0	0	27	64	58.9332	157.25	125	174	191.4	38.3	1.88	1.2	49	153.1	0.68	-49	0	0	0	0
Co-Gd	1	0	0	27	64	58.9332	157.25	125	174	191.4	38.3	1.88	1.2	49	153.1	0.68	-49	0	0	0	0
Co-Hf	1	89.0184	87.338	27	72	58.9332	178.49	125	158	191.4	108.9	1.88	1.3	33	82.5	0.58	33	29.3761	70.426	25192.2	1.75811e+06
Co-Hf	1	56.484	94	27	72	58.9332	178.49	125	158	191.4	108.9	1.88	1.3	33	82.5	0.58	33	18.6397	44.6867	15985	1.11556e+06
Co-Hf	1	13.7488	34.5	27	72	58.9332	178.49	125	158	191.4	108.9	1.88	1.3	33	82.5	0.58	-33	-4.53711	10.8772	3890.92	271539
Co-Hf	1	0	0	27	72	58.9332	178.49	125	158	191.4	108.9	1.88	1.3	33	82.5	0.58	-33	0	0	0	0
Co-Hf	1	0	0	27	72	58.9332	178.49	125	158	191.4	108.9	1.88	1.3	33	82.5	0.58	-33	0	0	0	0
Co-Ho	1	39.6303	28.8	27	67	58.9332	164.93	125	177	191.4	39.7	1.88	1.23	52	151.7	0.65	-52	-20.6078	27.9875	11968.4	876821
Co-Ho	1	33.0598	32.7	27	67	58.9332	164.93	125	177	191.4	39.7	1.88	1.23	52	151.7	0.65	-52	-17.1911	23.3473	9984.05	731448
Co-Ho	1	0	0	27	67	58.9332	164.93	125	177	191.4	39.7	1.88	1.23	52	151.7	0.65	-52	0	0	0	0
Co-Ho	1	0	0	27	67	58.9332	164.93	125	177	191.4	39.7	1.88	1.23	52	151.7	0.65	-52	0	0	0	0
Co-Ho	1	0	0	27	67	58.9332	164.93	125	177	191.4	39.7	1.88	1.23	52	151.7	0.65	-52	0	0	0	0
Cu-Dy	1	90.066	55.869	29	66	63.546	162.5	126	175	130.9	38.4	1.9	1.22	49	92.5	0.68	49	44.1323	64.8475	27109.9	1.98596e+06
Cu-Dy	1	71.0725	43	29	66	63.546	162.5	126	175	130.9	38.4	1.9	1.22	49	92.5	0.68	49	34.8255	51.1722	21392.8	1.56715e+06
Cu-Dy	1	60.5417	45.7	29	66	63.546	162.5	126	175	130.9	38.4	1.9	1.22	49	92.5	0.68	49	29.6654	43.59	18223.1	1.33494e+06
Cu-Dy	1	29.3929	39.7	29	66	63.546	162.5	126	175	130.9	38.4	1.9	1.22	49	92.5	0.68	-49	-14.4025	21.1629	8847.27	648114
Cu-Dy	1	0	0	29	66	63.546	162.5	126	175	130.9	38.4	1.9	1.22	49	92.5	0.68	-49	0	0	0	0
Cu-Er	1	90.5245	102.4	29	68	63.546	167.259	126	175	130.9	41.1	1.9	1.24	49	89.8	0.66	49	44.357	65.1776	27247.9	1.99607e+06
Cu-Er	1	60.7201	46.6	29	68	63.546	167.259	126	175	130.9	41.1	1.9	1.24	49	89.8	0.66	49	29.7529	43.7185	18276.8	1.33888e+06
Cu-Er	1	36.3044	84.4	29	68	63.546	167.259	126	175	130.9	41.1	1.9	1.24	49	89.8	0.66	-49	-17.7891	26.1392	10927.6	800512
Cu-Er	1	30.5167	44	29	68	63.546	167.259	126	175	130.9	41.1	1.9	1.24	49	89.8	0.66	-49	-14.9532	21.972	9185.52	672893
Cu-Er	1	0	0	29	68	63.546	167.259	126	175	130.9	41.1	1.9	1.24	49	89.8	0.66	-49	0	0	0	0
Cu-Hf	2	92.2926	139	29	72	63.546	178.49	126	158	130.9	108.9	1.9	1.3	32	22	0.6	32	29.5336	73.6004	26211.1	1.83736e+06
Cu-Hf	2	67.04	136	29	72	63.546	178.49	126	158	130.9	108.9	1.9	1.3	32	22	0.6	32	21.4528	53.4623	19039.4	1.33463e+06
Cu-Hf	2	61.4454	109	29	72	63.546	178.49	126	158	130.9	108.9	1.9	1.3	32	22	0.6	32	19.6625	49.0008	17450.5	1.22326e+06
Cu-Hf	2	56.3634	50	29	72	63.546	178.49	126	158	130.9	108.9	1.9	1.3	32	22	0.6	32	18.0363	44.948	16007.2	1.12208e+06
Cu-Hf	2	26.7394	101	29	72	63.546	178.49	126	158	130.9	108.9	1.9	1.3	32	22	0.6	-32	-8.55659	21.3238	7593.98	532327
Cu-La	1	90.8743	94.57	29	57	63.546	138.905	126	187	130.9	24.3	1.9	1.1	61	106.6	0.8	61	55.4333	61.2308	28443.6	2.14118e+06
Cu-La	1	74.6536	71.565	29	57	63.546	138.905	126	187	130.9	24.3	1.9	1.1	61	106.6	0.8	61	45.5387	50.3013	23366.6	1.75899e+06
Cu-La	1	29.3966	62	29	57	63.546	138.905	126	187	130.9	24.3	1.9	1.1	61	106.6	0.8	-61	-17.9319	19.8073	9201.14	692643
Cu-La	1	0	0	29	57	63.546	138.905	126	187	130.9	24.3	1.9	1.1	61	106.6	0.8	-61	0	0	0	0
Cu-La	1	0	0	29	57	63.546	138.905	126	187	130.9	24.3	1.9	1.1	61	106.6	0.8	-61	0	0	0	0
Cu-Te	2	95.5782	116.45	29	52	63.546	127.6	126	140	130.9	23	1.9	2.1	14	107.9	0.2	14	13.381	86.0204	25423.8	1.686e+06
Cu-Te	2	70.4151	61.1	29	52	63.546	127.6	126	140	130.9	23	1.9	2.1	14	107.9	0.2	14	9.85812	63.3736	18730.4	1.24212e+06
Cu-Te	2	28.9957	91.4	29	52	63.546	127.6	126	140	130.9	23	1.9	2.1	14	107.9	0.2	-14	-4.05939	26.0961	7712.85	511483
Cu-Te	2	0	0	29	52	63.546	127.6	126	140	130.9	23	1.9	2.1	14	107.9	0.2	-14	0	0	0	0
Cu-Te	2	0	0	29	52	63.546	127.6	126	140	130.9	23	1.9	2.1	14	107.9	0.2	-14	0	0	0	0
Dy-Pb	0	86.6663	90.174	66	82	162.5	207.2	175	174	38.4	42.9	1.22	1.87	1	4.5	0.65	-1	-0.866663	87.1644	30246.5	2.63899e+06
Dy-Pb	0	0	0	66	82	162.5	207.2	175	174	38.4	42.9	1.22	1.87	1	4.5	0.65	1	0	0	0	0
Dy-Pb	0	0	0	66	82	162.5	207.2	175	174	38.4	42.9	1.22	1.87	1	4.5	0.65	1	0	0	0	0
Dy-Pb	0	0	0	66	82	162.5	207.2	175	174	38.4	42.9	1.22	1.87	1	4.5	0.65	1	0	0	0	0
Dy-Pb	0	0	0	66	82	162.5	207.2	175	174	38.4	42.9	1.22	1.87	1	4.5	0.65	1	0	0	0	0
Eu-Pb	0	94.4635	89.81	63	82	151.964	207.2	196	174	14.7	42.9	1.2	1.87	22	28.2	0.67	-22	-20.782	106.407	34951.5	3.22158e+06
Eu-Pb	0	55.5269	81.31	63	82	151.964	207.2	196	174	14.7	42.9	1.2	1.87	22	28.2	0.67	-22	-12.2159	62.5476	20545	1.89369e+06
Eu-Pb	0	29.7515	70.307	63	82	151.964	207.2	196	174	14.7	42.9	1.2	1.87	22	28.2	0.67	22	6.54534	33.5132	11008.1	1.01465e+06
Eu-Pb	0	0	0	63	82	151.964	207.2	196	174	14.7	42.9	1.2	1.87	22	28.2	0.67	22	0	0	0	0
Eu-Pb	0	0	0	63	82	151.964	207.2	196	174	14.7	42.9	1.2	1.87	22	28.2	0.67	22	0	0	0	0
Eu-Pt	0	83.5291	85.775	63	78	151.964	195.078	196	139	14.7	278.3	1.2	2.28	57	263.6	1.08	-57	-47.6116	117.782	27982.2	2.27567e+06
Eu-Pt	0	0	0	63	78	151.964	195.078	196	139	14.7	278.3	1.2	2.28	57	263.6	1.08	57	0	0	0	0
Eu-Pt	0	0	0	63	78	151.964	195.078	196	139	14.7	278.3	1.2	2.28	57	263.6	1.08	57	0	0	0	0
Eu-Pt	0	0	0	63	78	151.964	195.078	196	139	14.7	278.3	1.2	2.28	57	263.6	1.08	57	0	0	0	0
Eu-Pt	0	0	0	63	78	151.964	195.078	196	139	14.7	278.3	1.2	2.28	57	263.6	1.08	57	0	0	0	0
Fe-Nd	1	20.5448	56.65	26	60	55.845	144.24	125	178	168.3	32.7	1.83	1.14	53	135.6	0.69	-53	-10.8887	14.4275	6225.07	457121
Fe-Nd	1	0	0	26	60	55.845	144.24	125	178	168.3	32.7	1.83	1.14	53	135.6	0.69	-53	0	0	0	0
Fe-Nd	1	0	0	26	60	55.845	144.24	125	178	168.3	32.7	1.83	1.14	53	135.6	0.69	-53	0	0	0	0
Fe-Nd	1	0	0	26	60	55.845	144.24	125	178	168.3	32.7	1.83	1.14	53	135.6	0.69	-53	0	0	0	0
Fe-Nd	1	0	0	26	60	55.845	144.24	125	178	168.3	32.7	1.83	1.14	53	135.6	0.69	-53	0	0	0	0
Fe-Tb	1	24.0239	32	26	65	55.845	158.925	125	180	168.3	39.9	1.83	1.1	55	128.4	0.73	-55	-13.2131	16.6833	7327.29	540537
Fe-Tb	1	0	0	26	65	55.845	158.925	125	180	168.3	39.9	1.83	1.1	55	128.4	0.73	-55	0	0	0	0
Fe-Tb	1	0	0	26	65	55.845	158.925	125	180	168.3	39.9	1.83	1.1	55	128.4	0.73	-55	0	0	0	0
Fe-Tb	1	0	0	26	65	55.845	158.925	125	180	168.3	39.9	1.83	1.1	55	128.4	0.73	-55	0	0	0	0
Fe-Tb	1	0	0	26	65	55.845	158.925	125	180	168.3	39.9	1.83	1.1	55	128.4	0.73	-55	0	0	0	0
Fe-Th	1	92.9367	132.87	26	90	55.845	232.038	125	178	168.3	54	1.83	1.3	53	114.3	0.53	53	49.2564	65.2645	28159.8	2.06784e+06
Fe-Th	1	45.9761	64	26	90	55.845	232.038	125	178	168.3	54	1.83	1.3	53	114.3	0.53	-53	-24.3673	32.2866	13930.8	1.02297e+06
Fe-Th	1	0	0	26	90	55.845	232.038	125	178	168.3	54	1.83	1.3	53	114.3	0.53	-53	0	0	0	0
Fe-Th	1	0	0	26	90	55.845	232.038	125	178	168.3	54	1.83	1.3	53	114.3	0.53	-53	0	0	0	0
Fe-Th	1	0	0	26	90	55.845	232.038	125	178	168.3	54	1.83	1.3	53	114.3	0.53	-53	0	0	0	0
Fe-U	1	82.1985	77.7	26	92	55.845	238.029	125	158	168.3	98.7	1.83	1.38	33	69.6	0.45	33	27.1255	65.0305	23262.2	1.62342e+06
Fe-U	1	32.6208	40.4	26	92	55.845	238.029	125	158	168.3	98.7	1.83	1.38	33	69.6	0.45	-33	-10.7649	25.8076	9231.69	644261
Fe-U	1	0	0	26	92	55.845	238.029	125	158	168.3	98.7	1.83	1.38	33	69.6	0.45	-33	0	0	0	0
Fe-U	1	0	0	26	92	55.845	238.029	125	158	168.3	98.7	1.83	1.38	33	69.6	0.45	-33	0	0	0	0
Fe-U	1	0	0	26	92	55.845	238.029	125	158	168.3	98.7	1.83	1.38	33	69.6	0.45	-33	0	0	0	0
Fe-Zr	1	23.9999	40	26	40	55.845	91.224	125	158	168.3	83.3	1.83	1.33	33	85	0.5	-33	-7.91997	18.9873	6791.98	473998
Fe-Zr	1	90.1812	95	26	40	55.845	91.224	125	158	168.3	83.3	1.83	1.33	33	85	0.5	33	29.7598	71.3459	25521.3	1.78108e+06
Fe-Zr	1	0	0	26	40	55.845	91.224	125	158	168.3	83.3	1.83	1.33	33	85	0.5	-33	0	0	0	0
Fe-Zr	1	0	0	26	40	55.845	91.224	125	158	168.3	83.3	1.83	1.33	33	85	0.5	-33	0	0	0	0
Fe-Zr	1	0	0	26	40	55.845	91.224	125	158	168.3	83.3	1.83	1.33	33	85	0.5	-33	0	0	0	0
Ga-Ba	1	24.5837	61	31	56	69.723	137.327	134	223	56.9	10.3	1.81	0.89	89	46.6	0.92	-89	-21.8795	14.7722	8776.36	734609
Ga-Ba	1	0	0	31	56	69.723	137.327	134	223	56.9	10.3	1.81	0.89	89	46.6	0.92	-89	0	0	0	0
Ga-Ba	1	0	0	31	56	69.723	137.327	134	223	56.9	10.3	1.81	0.89	89	46.6	0.92	-89	0	0	0	0
Ga-Ba	1	0	0	31	56	69.723	137.327	134	223	56.9	10.3	1.81	0.89	89	46.6	0.92	-89	0	0	0	0
Ga-Ba	1	0	0	31	56	69.723	137.327	134	223	56.9	10.3	1.81	0.89	89	46.6	0.92	-89	0	0	0	0
Ga-Gd	1	20.038	45.6	31	64	69.723	157.25	134	174	56.9	38.3	1.81	1.2	40	18.6	0.61	-40	-8.01522	15.4316	6171.72	467207
Ga-Gd	1	0	0	31	64	69.723	157.25	134	174	56.9	38.3	1.81	1.2	40	18.6	0.61	-40	0	0	0	0
Ga-Gd	1	0	0	31	64	69.723	157.25	134	174	56.9	38.3	1.81	1.2	40	18.6	0.61	-40	0	0	0	0
Ga-Gd	1	0	0	31	64	69.723	157.25	134	174	56.9	38.3	1.81	1.2	40	18.6	0.61	-40	0	0	0	0
Ga-Gd	1	0	0	31	64	69.723	157.25	134	174	56.9	38.3	1.81	1.2	40	18.6	0.61	-40	0	0	0	0
Ga-La	1	19.7582	26	31	57	69.723	138.905	134	187	56.9	24.3	1.81	1.1	53	32.6	0.71	-53	-10.4718	14.1583	6342.37	495100
Ga-La	1	0	0	31	57	69.723	138.905	134	187	56.9	24.3	1.81	1.1	53	32.6	0.71	-53	0	0	0	0
Ga-La	1	0	0	31	57	69.723	138.905	134	187	56.9	24.3	1.81	1.1	53	32.6	0.71	-53	0	0	0	0
Ga-La	1	0	0	31	57	69.723	138.905	134	187	56.9	24.3	1.81	1.1	53	32.6	0.71	-53	0	0	0	0
Ga-La	1	0	0	31	57	69.723	138.905	134	187	56.9	24.3	1.81	1.1	53	32.6	0.71	-53	0	0	0	0
Ga-Sr	1	18.6171	54	31	38	69.723	87.62	134	212	56.9	11.6	1.81	0.95	78	45.3	0.86	-78	-14.5213	11.7674	6441.5	528873
Ga-Sr	1	0	0	31	38	69.723	87.62	134	212	56.9	11.6	1.81	0.95	78	45.3	0.86	-78	0	0	0	0
Ga-Sr	1	0	0	31	38	69.723	87.62	134	212	56.9	11.6	1.81	0.95	78	45.3	0.86	-78	0	0	0	0
Ga-Sr	1	0	0	31	38	69.723	87.62	134	212	56.9	11.6	1.81	0.95	78	45.3	0.86	-78	0	0	0	0
Ga-Sr	1	0	0	31	38	69.723	87.62	134	212	56.9	11.6	1.81	0.95	78	45.3	0.86	-78	0	0	0	0
Ge-Ag	0	25.834	80.91	32	47	72.64	107.868	114	144	77.2	100.7	2.01	1.93	30	23.5	0.08	-30	-7.75019	20.4519	6665.16	424090
Ge-Ag	0	0	0	32	47	72.64	107.868	114	144	77.2	100.7	2.01	1.93	30	23.5	0.08	-30	0	0	0	0
Ge-Ag	0	0	0	32	47	72.64	107.868	114	144	77.2	100.7	2.01	1.93	30	23.5	0.08	-30	0	0	0	0
Ge-Ag	0	0	0	32	47	72.64	107.868	114	144	77.2	100.7	2.01	1.93	30	23.5	0.08	-30	0	0	0	0
Ge-Ag	0	0	0	32	47	72.64	107.868	114	144	77.2	100.7	2.01	1.93	30	23.5	0.08	-30	0	0	0	0
Ge-La	1	12.0741	63.9	32	57	72.64	138.905	114	187	77.2	24.3	2.01	1.1	73	52.9	0.91	-73	-8.81407	7.36066	3634.3	257395
Ge-La	1	51.822	36.8	32	57	72.64	138.905	114	187	77.2	24.3	2.01	1.1	73	52.9	0.91	73	37.8301	31.592	15598.4	1.10474e+06
Ge-La	1	83.7929	91	32	57	72.64	138.905	114	187	77.2	24.3	2.01	1.1	73	52.9	0.91	73	61.1688	51.0823	25221.7	1.7863e+06
Ge-La	1	0	0	32	57	72.64	138.905	114	187	77.2	24.3	2.01	1.1	73	52.9	0.91	-73	0	0	0	0
Ge-La	1	0	0	32	57	72.64	138.905	114	187	77.2	24.3	2.01	1.1	73	52.9	0.91	-73	0	0	0	0
Ge-Pd	1	63.9794	122	32	46	72.64	106.42	114	142	77.2	180.8	2.01	2.2	28	103.6	0.19	28	17.9142	51.3638	16378.7	1.0357e+06
Ge-Pd	1	46.993	72	32	46	72.64	106.42	114	142	77.2	180.8	2.01	2.2	28	103.6	0.19	-28	-13.1581	37.7268	12030.2	760723
Ge-Pd	1	18.9983	21	32	46	72.64	106.42	114	142	77.2	180.8	2.01	2.2	28	103.6	0.19	-28	-5.31951	15.2521	4863.55	307544
Ge-Pd	1	0	0	32	46	72.64	106.42	114	142	77.2	180.8	2.01	2.2	28	103.6	0.19	-28	0	0	0	0
Ge-Pd	1	0	0	32	46	72.64	106.42	114	142	77.2	180.8	2.01	2.2	28	103.6	0.19	-28	0	0	0	0
Ge-Pt	1	36.4519	33.8	32	78	72.64	195.078	114	139	77.2	278.3	2.01	2.28	25	201.1	0.27	-25	-9.11298	29.8958	9222.33	577617
Ge-Pt	1	0	0	32	78	72.64	195.078	114	139	77.2	278.3	2.01	2.28	25	201.1	0.27	-25	0	0	0	0
Ge-Pt	1	0	0	32	78	72.64	195.078	114	139	77.2	278.3	2.01	2.28	25	201.1	0.27	-25	0	0	0	0
Ge-Pt	1	0	0	32	78	72.64	195.078	114	139	77.2	278.3	2.01	2.28	25	201.1	0.27	-25	0	0	0	0
Ge-Pt	1	0	0	32	78	72.64	195.078	114	139	77.2	278.3	2.01	2.28	25	201.1	0.27	-25	0	0	0	0
Ge-Te	1	15.0015	70	32	52	72.64	127.6	114	140	77.2	23	2.01	2.1	26	54.2	0.09	-26	-3.9004	12.2155	3810.39	239425
Ge-Te	1	0	0	32	52	72.64	127.6	114	140	77.2	23	2.01	2.1	26	54.2	0.09	-26	0	0	0	0
Ge-Te	1	0	0	32	52	72.64	127.6	114	140	77.2	23	2.01	2.1	26	54.2	0.09	-26	0	0	0	0
Ge-Te	1	0	0	32	52	72.64	127.6	114	140	77.2	23	2.01	2.1	26	54.2	0.09	-26	0	0	0	0
Ge-Te	1	0	0	32	52	72.64	127.6	114	140	77.2	23	2.01	2.1	26	54.2	0.09	-26	0	0	0	0
Hg-Tl	0	91.4477	112.683	80	81	200.59	204.383	152	172	38.2	35.9	2	1.62	20	2.3	0.38	20	18.2895	80.8142	29629	2.39081e+06
Hg-Tl	0	59.4524	112.2	80	81	200.59	204.383	152	172	38.2	35.9	2	1.62	20	2.3	0.38	20	11.8905	52.5393	19262.6	1.55432e+06
Hg-Tl	0	0	0	80	81	200.59	204.383	152	172	38.2	35.9	2	1.62	20	2.3	0.38	-20	0	0	0	0
Hg-Tl	0	0	0	80	81	200.59	204.383	152	172	38.2	35.9	2	1.62	20	2.3	0.38	-20	0	0	0	0
Hg-Tl	0	0	0	80	81	200.59	204.383	152	172	38.2	35.9	2	1.62	20	2.3	0.38	-20	0	0	0	0
In-Au	0	83.512	92.4	49	79	114.818	196.966	155	144	41.1	173.2	1.78	2.54	11	132.1	0.76	-11	-9.18633	89.8914	24970.1	1.86399e+06
In-Au	0	46.8027	48.75	49	79	114.818	196.966	155	144	41.1	173.2	1.78	2.54	11	132.1	0.76	11	5.14829	50.3779	13994	1.04464e+06
In-Au	0	10.0267	79.35	49	79	114.818	196.966	155	144	41.1	173.2	1.78	2.54	11	132.1	0.76	11	1.10294	10.7927	2998	223797
In-Au	0	0	0	49	79	114.818	196.966	155	144	41.1	173.2	1.78	2.54	11	132.1	0.76	11	0	0	0	0
In-Au	0	0	0	49	79	114.818	196.966	155	144	41.1	173.2	1.78	2.54	11	132.1	0.76	11	0	0	0	0
In-Eu	0	15.1415	83	49	63	114.818	151.964	155	196	41.1	14.7	1.78	1.2	41	26.4	0.58	-41	-6.208	11.9741	5314.66	459998
In-Eu	0	53.5959	55.8	49	63	114.818	151.964	155	196	41.1	14.7	1.78	1.2	41	26.4	0.58	41	21.9743	42.3845	18812.2	1.62824e+06
In-Eu	0	0	0	49	63	114.818	151.964	155	196	41.1	14.7	1.78	1.2	41	26.4	0.58	-41	0	0	0	0
In-Eu	0	0	0	49	63	114.818	151.964	155	196	41.1	14.7	1.78	1.2	41	26.4	0.58	-41	0	0	0	0
In-Eu	0	0	0	49	63	114.818	151.964	155	196	41.1	14.7	1.78	1.2	41	26.4	0.58	-41	0	0	0	0
In-Lu	0	82.1303	93.4	49	71	114.818	174.967	155	175	41.1	41.1	1.78	1.27	20	0	0.51	20	16.4261	72.744	27103	2.22778e+06
In-Lu	0	42.8754	104	49	71	114.818	174.967	155	175	41.1	41.1	1.78	1.27	20	0	0.51	-20	-8.57508	37.9754	14148.9	1.163e+06
In-Lu	0	31.28	113.68	49	71	114.818	174.967	155	175	41.1	41.1	1.78	1.27	20	0	0.51	-20	-6.256	27.7051	10322.4	848470
In-Lu	0	0	0	49	71	114.818	174.967	155	175	41.1	41.1	1.78	1.27	20	0	0.51	-20	0	0	0	0
In-Lu	0	0	0	49	71	114.818	174.967	155	175	41.1	41.1	1.78	1.27	20	0	0.51	-20	0	0	0	0
In-Sb	0	70.6811	119.01	49	51	114.818	121.76	155	155	41.1	38.3	1.78	2.05	0	2.8	0.27	0	0	70.6811	21911.1	1.69811e+06
In-Sb	0	0	0	49	51	114.818	121.76	155	155	41.1	38.3	1.78	2.05	0	2.8	0.27	0	0	0	0	0
In-Sb	0	0	0	49	51	114.818	121.76	155	155	41.1	38.3	1.78	2.05	0	2.8	0.27	0	0	0	0	0
In-Sb	0	0	0	49	51	114.818	121.76	155	155	41.1	38.3	1.78	2.05	0	2.8	0.27	0	0	0	0	0
In-Sb	0	0	0	49	51	114.818	121.76	155	155	41.1	38.3	1.78	2.05	0	2.8	0.27	0	0	0	0	0
In-Sm	0	16.3656	86.88	49	62	114.818	150.36	155	185	41.1	29.4	1.78	1.17	30	11.7	0.61	-30	-4.90967	13.7117	5564.3	469283
In-Sm	0	34.8486	108.45	49	62	114.818	150.36	155	185	41.1	29.4	1.78	1.17	30	11.7	0.61	-30	-10.4546	29.1975	11848.5	999284
In-Sm	0	59.6241	118.47	49	62	114.818	150.36	155	185	41.1	29.4	1.78	1.17	30	11.7	0.61	30	17.8872	49.9554	20272.2	1.70972e+06
In-Sm	0	67.1945	116.1	49	62	114.818	150.36	155	185	41.1	29.4	1.78	1.17	30	11.7	0.61	30	20.1584	56.2981	22846.1	1.9268e+06
In-Sm	0	0	0	49	62	114.818	150.36	155	185	41.1	29.4	1.78	1.17	30	11.7	0.61	-30	0	0	0	0
In-Sn	0	51.7328	143.164	49	50	114.818	118.71	155	155	41.1	111	1.78	1.96	0	69.9	0.18	0	0	51.7328	16037.2	1.24288e+06
In-Sn	0	0	0	49	50	114.818	118.71	155	155	41.1	111	1.78	1.96	0	69.9	0.18	0	0	0	0	0
In-Sn	0	0	0	49	50	114.818	118.71	155	155	41.1	111	1.78	1.96	0	69.9	0.18	0	0	0	0	0
In-Sn	0	0	0	49	50	114.818	118.71	155	155	41.1	111	1.78	1.96	0	69.9	0.18	0	0	0	0	0
In-Sn	0	0	0	49	50	114.818	118.71	155	155	41.1	111	1.78	1.96	0	69.9	0.18	0	0	0	0	0
La-Au	2	84.213	80.662	57	79	138.905	196.966	187	144	24.3	173.2	1.1	2.54	43	148.9	1.44	-43	-36.2116	109.36	27874.5	2.26769e+06
La-Au	2	37.3512	61.352	57	79	138.905	196.966	187	144	24.3	173.2	1.1	2.54	43	148.9	1.44	43	16.061	48.5047	12363.3	1.00579e+06
La-Au	2	30.929	33.049	57	79	138.905	196.966	187	144	24.3	173.2	1.1	2.54	43	148.9	1.44	43	13.2995	40.1648	10237.5	832857
La-Au	2	9.64376	26.041	57	79	138.905	196.966	187	144	24.3	173.2	1.1	2.54	43	148.9	1.44	43	4.14681	12.5235	3192.08	259687
La-Au	2	0	0	57	79	138.905	196.966	187	144	24.3	173.2	1.1	2.54	43	148.9	1.44	43	0	0	0	0
La-Tl	0	37.0366	99.133	57	81	138.905	204.383	187	172	24.3	35.9	1.1	1.62	15	11.6	0.52	15	5.55549	40.2665	13296.1	1.19124e+06
La-Tl	0	60.6784	102.255	57	81	138.905	204.383	187	172	24.3	35.9	1.1	1.62	15	11.6	0.52	-15	-9.10175	65.9701	21783.5	1.95166e+06
La-Tl	0	95.5239	90.103	57	81	138.905	204.383	187	172	24.3	35.9	1.1	1.62	15	11.6	0.52	-15	-14.3286	103.854	34293.1	3.07243e+06
La-Tl	0	0	0	57	81	138.905	204.383	187	172	24.3	35.9	1.1	1.62	15	11.6	0.52	15	0	0	0	0
La-Tl	0	0	0	57	81	138.905	204.383	187	172	24.3	35.9	1.1	1.62	15	11.6	0.52	15	0	0	0	0
Li-Al	0	23.9676	75.18	3	13	6.94	26.9815	152	141	11.6	72.2	0.98	1.61	11	60.6	0.63	11	2.63644	25.8374	7022.51	513674
Li-Al	0	98.1008	113	3	13	6.94	26.9815	152	141	11.6	72.2	0.98	1.61	11	60.6	0.63	-11	-10.7911	105.754	28743.5	2.1025e+06
Li-Al	0	0	0	3	13	6.94	26.9815	152	141	11.6	72.2	0.98	1.61	11	60.6	0.63	11	0	0	0	0
Li-Al	0	0	0	3	13	6.94	26.9815	152	141	11.6	72.2	0.98	1.61	11	60.6	0.63	11	0	0	0	0
Li-Al	0	0	0	3	13	6.94	26.9815	152	141	11.6	72.2	0.98	1.61	11	60.6	0.63	11	0	0	0	0
Li-Ba	0	89.452	166.275	3	56	6.94	137.327	152	223	11.6	10.3	0.98	0.89	71	1.3	0.09	71	63.5109	60.9718	33544.5	3.03206e+06
Li-Ba	0	98.8807	155.136	3	56	6.94	137.327	152	223	11.6	10.3	0.98	0.89	71	1.3	0.09	71	70.2053	67.3985	37080.3	3.35166e+06
Li-Ba	0	0	0	3	56	6.94	137.327	152	223	11.6	10.3	0.98	0.89	71	1.3	0.09	-71	0	0	0	0
Li-Ba	0	0	0	3	56	6.94	137.327	152	223	11.6	10.3	0.98	0.89	71	1.3	0.09	-71	0	0	0	0
Li-Ba	0	0	0	3	56	6.94	137.327	152	223	11.6	10.3	0.98	0.89	71	1.3	0.09	-71	0	0	0	0
Li-Ga	0	72.1496	160.34	3	31	6.94	69.723	152	134	11.6	56.9	0.98	1.81	18	45.3	0.83	-18	-12.9869	81.8414	20634.8	1.46954e+06
Li-Ga	0	0	0	3	31	6.94	69.723	152	134	11.6	56.9	0.98	1.81	18	45.3	0.83	18	0	0	0	0
Li-Ga	0	0	0	3	31	6.94	69.723	152	134	11.6	56.9	0.98	1.81	18	45.3	0.83	18	0	0	0	0
Li-Ga	0	0	0	3	31	6.94	69.723	152	134	11.6	56.9	0.98	1.81	18	45.3	0.83	18	0	0	0	0
Li-Ga	0	0	0	3	31	6.94	69.723	152	134	11.6	56.9	0.98	1.81	18	45.3	0.83	18	0	0	0	0
Li-Mg	0	23.1007	81.085	3	12	6.94	24.305	152	160	11.6	35.4	0.98	1.31	8	23.8	0.33	-8	-1.84806	21.9457	7207.43	561810
Li-Mg	0	0	0	3	12	6.94	24.305	152	160	11.6	35.4	0.98	1.31	8	23.8	0.33	-8	0	0	0	0
Li-Mg	0	0	0	3	12	6.94	24.305	152	160	11.6	35.4	0.98	1.31	8	23.8	0.33	-8	0	0	0	0
Li-Mg	0	0	0	3	12	6.94	24.305	152	160	11.6	35.4	0.98	1.31	8	23.8	0.33	-8	0	0	0	0
Li-Mg	0	0	0	3	12	6.94	24.305	152	160	11.6	35.4	0.98	1.31	8	23.8	0.33	-8	0	0	0	0
Li-S	0	34.4177	14.075	3	16	6.94	32.065	152	103	11.6	7.7	0.98	2.58	49	3.9	1.6	49	16.8647	50.7912	8776.52	538844
Li-S	0	0	0	3	16	6.94	32.065	152	103	11.6	7.7	0.98	2.58	49	3.9	1.6	49	0	0	0	0
Li-S	0	0	0	3	16	6.94	32.065	152	103	11.6	7.7	0.98	2.58	49	3.9	1.6	49	0	0	0	0
Li-S	0	0	0	3	16	6.94	32.065	152	103	11.6	7.7	0.98	2.58	49	3.9	1.6	49	0	0	0	0
Li-S	0	0	0	3	16	6.94	32.065	152	103	11.6	7.7	0.98	2.58	49	3.9	1.6	49	0	0	0	0
Li-Se	0	30.4175	10.5	3	34	6.94	78.96	152	118	11.6	9.1	0.98	2.55	34	2.5	1.57	34	10.3419	39.1818	8212.72	545568
Li-Se	0	0	0	3	34	6.94	78.96	152	118	11.6	9.1	0.98	2.55	34	2.5	1.57	34	0	0	0	0
Li-Se	0	0	0	3	34	6.94	78.96	152	118	11.6	9.1	0.98	2.55	34	2.5	1.57	34	0	0	0	0
Li-Se	0	0	0	3	34	6.94	78.96	152	118	11.6	9.1	0.98	2.55	34	2.5	1.57	34	0	0	0	0
Li-Se	0	0	0	3	34	6.94	78.96	152	118	11.6	9.1	0.98	2.55	34	2.5	1.57	34	0	0	0	0
Li-Zn	0	95.5094	129.723	3	30	6.94	65.39	152	138	11.6	59.8	2.2	1.65	14	48.2	0.55	-14	-13.3713	105.199	27697.7	2.00341e+06
Li-Zn	0	0	0	3	30	6.94	65.39	152	138	11.6	59.8	2.2	1.65	14	48.2	0.55	14	0	0	0	0
Li-Zn	0	0	0	3	30	6.94	65.39	152	138	11.6	59.8	2.2	1.65	14	48.2	0.55	14	0	0	0	0
Li-Zn	0	0	0	3	30	6.94	65.39	152	138	11.6	59.8	2.2	1.65	14	48.2	0.55	14	0	0	0	0
Li-Zn	0	0	0	3	30	6.94	65.39	152	138	11.6	59.8	2.2	1.65	14	48.2	0.55	14	0	0	0	0
Lu-Pb	0	82.479	74.9	71	82	174.967	207.2	175	174	41.1	42.9	1.27	1.87	1	1.8	0.6	-1	-0.82479	82.953	28785.2	2.51149e+06
Lu-Pb	0	0	0	71	82	174.967	207.2	175	174	41.1	42.9	1.27	1.87	1	1.8	0.6	1	0	0	0	0
Lu-Pb	0	0	0	71	82	174.967	207.2	175	174	41.1	42.9	1.27	1.87	1	1.8	0.6	1	0	0	0	0
Lu-Pb	0	0	0	71	82	174.967	207.2	175	174	41.1	42.9	1.27	1.87	1	1.8	0.6	1	0	0	0	0
Lu-Pb	0	0	0	71	82	174.967	207.2	175	174	41.1	42.9	1.27	1.87	1	1.8	0.6	1	0	0	0	0
Mg-Ag	0	33.5153	70.93	12	47	24.305	107.868	160	144	35.4	100.7	1.31	1.93	16	65.3	0.62	16	5.36245	37.2392	10188.7	772193
Mg-Ag	0	82.4312	121.08	12	47	24.305	107.868	160	144	35.4	100.7	1.31	1.93	16	65.3	0.62	-16	-13.189	91.5903	25059.1	1.89922e+06
Mg-Ag	0	0	0	12	47	24.305	107.868	160	144	35.4	100.7	1.31	1.93	16	65.3	0.62	16	0	0	0	0
Mg-Ag	0	0	0	12	47	24.305	107.868	160	144	35.4	100.7	1.31	1.93	16	65.3	0.62	16	0	0	0	0
Mg-Ag	0	0	0	12	47	24.305	107.868	160	144	35.4	100.7	1.31	1.93	16	65.3	0.62	16	0	0	0	0
Mg-Al	0	66.3702	128.58	12	13	24.305	26.9815	160	141	35.4	72.2	1.31	1.61	19	36.8	0.3	-19	-12.6103	75.3136	19977.4	1.49731e+06
Mg-Al	0	34.8323	113	12	13	24.305	26.9815	160	141	35.4	72.2	1.31	1.61	19	36.8	0.3	19	6.61814	39.526	10484.5	785817
Mg-Al	0	0	0	12	13	24.305	26.9815	160	141	35.4	72.2	1.31	1.61	19	36.8	0.3	19	0	0	0	0
Mg-Al	0	0	0	12	13	24.305	26.9815	160	141	35.4	72.2	1.31	1.61	19	36.8	0.3	19	0	0	0	0
Mg-Al	0	0	0	12	13	24.305	26.9815	160	141	35.4	72.2	1.31	1.61	19	36.8	0.3	19	0	0	0	0
Mg-Ba	1	97.4899	127.6	12	56	24.305	137.327	160	223	35.4	10.3	1.31	0.89	63	25.1	0.42	63	61.4186	69.9479	37338.6	3.47844e+06
Mg-Ba	1	72.6694	122.376	12	56	24.305	137.327	160	223	35.4	10.3	1.31	0.89	63	25.1	0.42	63	45.7817	52.1394	27832.4	2.59284e+06
Mg-Ba	1	35.8484	20.141	12	56	24.305	137.327	160	223	35.4	10.3	1.31	0.89	63	25.1	0.42	-63	-22.5845	25.7208	13729.9	1.27907e+06
Mg-Ba	1	0	0	12	56	24.305	137.327	160	223	35.4	10.3	1.31	0.89	63	25.1	0.42	-63	0	0	0	0
Mg-Ba	1	0	0	12	56	24.305	137.327	160	223	35.4	10.3	1.31	0.89	63	25.1	0.42	-63	0	0	0	0
Mg-Eu	0	94.0069	143	12	63	24.305	151.964	160	196	35.4	14.7	1.31	1.2	36	20.7	0.11	36	33.8425	76.7403	33466.4	2.94806e+06
Mg-Eu	0	85.8266	126.344	12	63	24.305	151.964	160	196	35.4	14.7	1.31	1.2	36	20.7	0.11	36	30.8976	70.0625	30554.3	2.69152e+06
Mg-Eu	0	30.2969	30.5	12	63	24.305	151.964	160	196	35.4	14.7	1.31	1.2	36	20.7	0.11	-36	-10.9069	24.7322	10785.7	950112
Mg-Eu	0	0	0	12	63	24.305	151.964	160	196	35.4	14.7	1.31	1.2	36	20.7	0.11	-36	0	0	0	0
Mg-Eu	0	0	0	12	63	24.305	151.964	160	196	35.4	14.7	1.31	1.2	36	20.7	0.11	-36	0	0	0	0
Mg-Gd	0	80.1318	129.245	12	64	24.305	157.25	160	174	35.4	38.3	1.31	1.2	14	2.9	0.11	14	11.2184	73.6844	26764	2.23087e+06
Mg-Gd	0	98.6382	110.269	12	64	24.305	157.25	160	174	35.4	38.3	1.31	1.2	14	2.9	0.11	14	13.8093	90.7018	32945.2	2.74609e+06
Mg-Gd	0	0	0	12	64	24.305	157.25	160	174	35.4	38.3	1.31	1.2	14	2.9	0.11	-14	0	0	0	0
Mg-Gd	0	0	0	12	64	24.305	157.25	160	174	35.4	38.3	1.31	1.2	14	2.9	0.11	-14	0	0	0	0
Mg-Gd	0	0	0	12	64	24.305	157.25	160	174	35.4	38.3	1.31	1.2	14	2.9	0.11	-14	0	0	0	0
Mg-Ge	0	98.85	104.766	12	32	24.305	72.64	160	114	35.4	77.2	1.31	2.01	46	41.8	0.7	-46	-45.471	138.737	27084.9	1.80302e+06
Mg-Ge	0	35.7579	47.619	12	32	24.305	72.64	160	114	35.4	77.2	1.31	2.01	46	41.8	0.7	46	16.4486	50.1865	9797.66	652224
Mg-Ge	0	0	0	12	32	24.305	72.64	160	114	35.4	77.2	1.31	2.01	46	41.8	0.7	46	0	0	0	0
Mg-Ge	0	0	0	12	32	24.305	72.64	160	114	35.4	77.2	1.31	2.01	46	41.8	0.7	46	0	0	0	0
Mg-Ge	0	0	0	12	32	24.305	72.64	160	114	35.4	77.2	1.31	2.01	46	41.8	0.7	46	0	0	0	0
Mg-Mn	0	99.1052	125.937	12	25	24.305	54.938	160	132	35.4	59.6	1.31	1.55	28	24.2	0.24	-28	-27.7495	120.128	28938.7	2.0931e+06
Mg-Mn	0	99.0146	31.678	12	25	24.305	54.938	160	132	35.4	59.6	1.31	1.55	28	24.2	0.24	-28	-27.7241	120.018	28912.3	2.09119e+06
Mg-Mn	0	0	0	12	25	24.305	54.938	160	132	35.4	59.6	1.31	1.55	28	24.2	0.24	28	0	0	0	0
Mg-Mn	0	0	0	12	25	24.305	54.938	160	132	35.4	59.6	1.31	1.55	28	24.2	0.24	28	0	0	0	0
Mg-Mn	0	0	0	12	25	24.305	54.938	160	132	35.4	59.6	1.31	1.55	28	24.2	0.24	28	0	0	0	0
Mg-Ni	2	88.7148	83.104	12	28	24.305	58.6934	160	126	35.4	186.3	1.31	1.91	34	150.9	0.6	-34	-30.163	112.654	25372.4	1.78849e+06
Mg-Ni	2	70.9642	141.881	12	28	24.305	58.6934	160	126	35.4	186.3	1.31	1.91	34	150.9	0.6	-34	-24.1278	90.1133	20295.8	1.43064e+06
Mg-Ni	2	19.658	80.616	12	28	24.305	58.6934	160	126	35.4	186.3	1.31	1.91	34	150.9	0.6	34	6.68371	24.9625	5622.18	396304
Mg-Ni	2	0	0	12	28	24.305	58.6934	160	126	35.4	186.3	1.31	1.91	34	150.9	0.6	34	0	0	0	0
Mg-Ni	2	0	0	12	28	24.305	58.6934	160	126	35.4	186.3	1.31	1.91	34	150.9	0.6	34	0	0	0	0
Mg-Pb	0	92.2504	142.112	12	82	24.305	207.2	160	174	35.4	42.9	1.31	1.87	14	7.5	0.56	14	12.9151	84.828	30811.6	2.56825e+06
Mg-Pb	0	80.905	109.538	12	82	24.305	207.2	160	174	35.4	42.9	1.31	1.87	14	7.5	0.56	14	11.3267	74.3954	27022.3	2.2524e+06
Mg-Pb	0	14.8196	29.609	12	82	24.305	207.2	160	174	35.4	42.9	1.31	1.87	14	7.5	0.56	-14	-2.07475	13.6273	4949.76	412579
Mg-Pb	0	0	0	12	82	24.305	207.2	160	174	35.4	42.9	1.31	1.87	14	7.5	0.56	-14	0	0	0	0
Mg-Pb	0	0	0	12	82	24.305	207.2	160	174	35.4	42.9	1.31	1.87	14	7.5	0.56	-14	0	0	0	0
Mn-Gd	1	35.2836	46.2	25	64	54.938	157.25	132	174	59.6	38.3	1.55	1.2	42	21.3	0.35	-42	-14.8191	26.7669	10796.8	810394
Mn-Gd	1	0	0	25	64	54.938	157.25	132	174	59.6	38.3	1.55	1.2	42	21.3	0.35	-42	0	0	0	0
Mn-Gd	1	0	0	25	64	54.938	157.25	132	174	59.6	38.3	1.55	1.2	42	21.3	0.35	-42	0	0	0	0
Mn-Gd	1	0	0	25	64	54.938	157.25	132	174	59.6	38.3	1.55	1.2	42	21.3	0.35	-42	0	0	0	0
Mn-Gd	1	0	0	25	64	54.938	157.25	132	174	59.6	38.3	1.55	1.2	42	21.3	0.35	-42	0	0	0	0
Mo-Os	0	78.6432	100.2	42	76	95.94	190.23	139	135	272.5	462	2.16	2.2	4	189.5	0.04	-4	-3.14573	80.9734	21548.2	1.47574e+06
Mo-Os	0	0	0	42	76	95.94	190.23	139	135	272.5	462	2.16	2.2	4	189.5	0.04	4	0	0	0	0
Mo-Os	0	0	0	42	76	95.94	190.23	139	135	272.5	462	2.16	2.2	4	189.5	0.04	4	0	0	0	0
Mo-Os	0	0	0	42	76	95.94	190.23	139	135	272.5	462	2.16	2.2	4	189.5	0.04	4	0	0	0	0
Mo-Os	0	0	0	42	76	95.94	190.23	139	135	272.5	462	2.16	2.2	4	189.5	0.04	4	0	0	0	0
N-Fe	0	8.92876	61.67	7	26	14.0067	55.845	72	125	0	168.3	3.04	1.83	53	168.3	1.21	-53	-4.73224	5.14297	1758.97	80358.8
N-Fe	0	15.8157	56.31	7	26	14.0067	55.845	72	125	0	168.3	3.04	1.83	53	168.3	1.21	-53	-8.38233	9.10985	3115.69	142341
N-Fe	0	0	0	7	26	14.0067	55.845	72	125	0	168.3	3.04	1.83	53	168.3	1.21	-53	0	0	0	0
N-Fe	0	0	0	7	26	14.0067	55.845	72	125	0	168.3	3.04	1.83	53	168.3	1.21	-53	0	0	0	0
N-Fe	0	0	0	7	26	14.0067	55.845	72	125	0	168.3	3.04	1.83	53	168.3	1.21	-53	0	0	0	0
Na-Ca	0	22.1058	87.141	11	20	22.9897	40.078	180	201	6.81	15.2	0.93	1	21	8.39	0.07	-21	-4.64223	19.7963	8422.33	799790
Na-Ca	0	0	0	11	20	22.9897	40.078	180	201	6.81	15.2	0.93	1	21	8.39	0.07	-21	0	0	0	0
Na-Ca	0	0	0	11	20	22.9897	40.078	180	201	6.81	15.2	0.93	1	21	8.39	0.07	-21	0	0	0	0
Na-Ca	0	0	0	11	20	22.9897	40.078	180	201	6.81	15.2	0.93	1	21	8.39	0.07	-21	0	0	0	0
Na-Ca	0	0	0	11	20	22.9897	40.078	180	201	6.81	15.2	0.93	1	21	8.39	0.07	-21	0	0	0	0
Na-In	0	60.0039	138.5	11	49	22.9897	114.818	180	155	6.81	41.1	0.93	1.78	25	34.29	0.85	-25	-15.001	69.682	20101.3	1.67411e+06
Na-In	0	77.988	157.9	11	49	22.9897	114.818	180	155	6.81	41.1	0.93	1.78	25	34.29	0.85	-25	-19.497	90.5667	26126	2.17587e+06
Na-In	0	99.593	82.58	11	49	22.9897	114.818	180	155	6.81	41.1	0.93	1.78	25	34.29	0.85	-25	-24.8983	115.656	33363.7	2.77865e+06
Na-In	0	0	0	11	49	22.9897	114.818	180	155	6.81	41.1	0.93	1.78	25	34.29	0.85	25	0	0	0	0
Na-In	0	0	0	11	49	22.9897	114.818	180	155	6.81	41.1	0.93	1.78	25	34.29	0.85	25	0	0	0	0
Na-Rb	0	98.3767	38.35	11	37	22.9897	85.4678	180	132	6.81	3.14	0.93	0.82	48	3.67	0.11	-48	-47.2208	134.15	30693.5	2.33743e+06
Na-Rb	0	0	0	11	37	22.9897	85.4678	180	132	6.81	3.14	0.93	0.82	48	3.67	0.11	48	0	0	0	0
Na-Rb	0	0	0	11	37	22.9897	85.4678	180	132	6.81	3.14	0.93	0.82	48	3.67	0.11	48	0	0	0	0
Na-Rb	0	0	0	11	37	22.9897	85.4678	180	132	6.81	3.14	0.93	0.82	48	3.67	0.11	48	0	0	0	0
Na-Rb	0	0	0	11	37	22.9897	85.4678	180	132	6.81	3.14	0.93	0.82	48	3.67	0.11	48	0	0	0	0
Na-Sb	0	55.5639	18.568	11	51	22.9897	121.76	180	155	6.81	38.3	0.93	2.05	25	31.49	1.12	-25	-13.891	64.5258	18613.9	1.55023e+06
Na-Sb	0	39.3174	50.93	11	51	22.9897	121.76	180	155	6.81	38.3	0.93	2.05	25	31.49	1.12	25	9.82934	45.6589	13171.3	1.09695e+06
Na-Sb	0	0	0	11	51	22.9897	121.76	180	155	6.81	38.3	0.93	2.05	25	31.49	1.12	25	0	0	0	0
Na-Sb	0	0	0	11	51	22.9897	121.76	180	155	6.81	38.3	0.93	2.05	25	31.49	1.12	25	0	0	0	0
Na-Sb	0	0	0	11	51	22.9897	121.76	180	155	6.81	38.3	0.93	2.05	25	31.49	1.12	25	0	0	0	0
Na-Sr	0	99.3508	103.251	11	38	22.9897	87.62	180	212	6.81	11.6	0.93	0.95	32	4.79	0.02	32	31.7922	84.3544	38945.5	3.79123e+06
Na-Sr	0	0	0	11	38	22.9897	87.62	180	212	6.81	11.6	0.93	0.95	32	4.79	0.02	-32	0	0	0	0
Na-Sr	0	0	0	11	38	22.9897	87.62	180	212	6.81	11.6	0.93	0.95	32	4.79	0.02	-32	0	0	0	0
Na-Sr	0	0	0	11	38	22.9897	87.62	180	212	6.81	11.6	0.93	0.95	32	4.79	0.02	-32	0	0	0	0
Na-Sr	0	0	0	11	38	22.9897	87.62	180	212	6.81	11.6	0.93	0.95	32	4.79	0.02	-32	0	0	0	0
Nd-Pt	0	66.9823	125.6	60	78	144.24	195.078	178	139	32.7	278.3	1.14	2.28	39	245.6	1.14	-39	-26.1231	85.7759	21233.4	1.65728e+06
Nd-Pt	0	72.4165	105.1	60	78	144.24	195.078	178	139	32.7	278.3	1.14	2.28	39	245.6	1.14	-39	-28.2424	92.7348	22956	1.79173e+06
Nd-Pt	0	79.3784	121.668	60	78	144.24	195.078	178	139	32.7	278.3	1.14	2.28	39	245.6	1.14	-39	-30.9576	101.65	25163	1.96398e+06
Nd-Pt	0	0	0	60	78	144.24	195.078	178	139	32.7	278.3	1.14	2.28	39	245.6	1.14	39	0	0	0	0
Nd-Pt	0	0	0	60	78	144.24	195.078	178	139	32.7	278.3	1.14	2.28	39	245.6	1.14	39	0	0	0	0
Nd-Tl	0	82.5086	94.5	60	81	144.24	204.383	178	172	32.7	35.9	1.14	1.62	6	3.2	0.48	-6	-4.95051	85.3868	28878	2.52608e+06
Nd-Tl	0	30.4445	94.3	60	81	144.24	204.383	178	172	32.7	35.9	1.14	1.62	6	3.2	0.48	6	1.82667	31.5066	10655.6	932090
Nd-Tl	0	0	0	60	81	144.24	204.383	178	172	32.7	35.9	1.14	1.62	6	3.2	0.48	6	0	0	0	0
Nd-Tl	0	0	0	60	81	144.24	204.383	178	172	32.7	35.9	1.14	1.62	6	3.2	0.48	6	0	0	0	0
Nd-Tl	0	0	0	60	81	144.24	204.383	178	172	32.7	35.9	1.14	1.62	6	3.2	0.48	6	0	0	0	0
Ni-Hf	1	87.6479	69	28	72	58.6934	178.49	126	158	186.3	108.9	1.91	1.3	32	77.4	0.61	32	28.0473	69.8964	24892	1.74489e+06
Ni-Hf	1	65.0823	41.8	28	72	58.6934	178.49	126	158	186.3	108.9	1.91	1.3	32	77.4	0.61	32	20.8263	51.901	18483.4	1.29566e+06
Ni-Hf	1	16.2556	11.8	28	72	58.6934	178.49	126	158	186.3	108.9	1.91	1.3	32	77.4	0.61	-32	-5.2018	12.9633	4616.6	323617
Ni-Hf	1	0	0	28	72	58.6934	178.49	126	158	186.3	108.9	1.91	1.3	32	77.4	0.61	-32	0	0	0	0
Ni-Hf	1	0	0	28	72	58.6934	178.49	126	158	186.3	108.9	1.91	1.3	32	77.4	0.61	-32	0	0	0	0
Ni-Nb	2	87.6762	109	28	41	58.6934	92.9064	126	143	186.3	170.2	1.91	1.6	17	16.1	0.31	17	14.905	77.2532	23584.9	1.57975e+06
Ni-Nb	2	59.4652	96.9	28	41	58.6934	92.9064	126	143	186.3	170.2	1.91	1.6	17	16.1	0.31	17	10.1091	52.3959	15996.1	1.07144e+06
Ni-Nb	2	45.4668	119.4	28	41	58.6934	92.9064	126	143	186.3	170.2	1.91	1.6	17	16.1	0.31	-17	-7.72936	40.0617	12230.6	819222
Ni-Nb	2	0	0	28	41	58.6934	92.9064	126	143	186.3	170.2	1.91	1.6	17	16.1	0.31	-17	0	0	0	0
Ni-Nb	2	0	0	28	41	58.6934	92.9064	126	143	186.3	170.2	1.91	1.6	17	16.1	0.31	-17	0	0	0	0
Ni-Zr	1	91.2292	37.6	28	40	58.6934	91.224	126	158	186.3	83.3	1.91	1.33	32	103	0.58	32	29.1934	72.7524	25909.1	1.81619e+06
Ni-Zr	1	63.6715	54	28	40	58.6934	91.224	126	158	186.3	83.3	1.91	1.33	32	103	0.58	32	20.3749	50.776	18082.7	1.26757e+06
Ni-Zr	1	36.0309	25.8	28	40	58.6934	91.224	126	158	186.3	83.3	1.91	1.33	32	103	0.58	-32	-11.5299	28.7335	10232.8	717304
Ni-Zr	1	24.147	35.6	28	40	58.6934	91.224	126	158	186.3	83.3	1.91	1.33	32	103	0.58	-32	-7.72704	19.2565	6857.75	480719
Ni-Zr	1	0	0	28	40	58.6934	91.224	126	158	186.3	83.3	1.91	1.33	32	103	0.58	-32	0	0	0	0
O-Cu	0	1.68631	23.63	8	29	15.9994	63.546	64	126	0	130.9	3.44	1.9	62	130.9	1.54	-62	-1.04551	0.85654	320.4	13598.4
O-Cu	0	31.0885	86.48	8	29	15.9994	63.546	64	126	0	130.9	3.44	1.9	62	130.9	1.54	-62	-19.2749	15.791	5906.82	250698
O-Cu	0	39.2676	34.48	8	29	15.9994	63.546	64	126	0	130.9	3.44	1.9	62	130.9	1.54	-62	-24.3459	19.9455	7460.85	316654
O-Cu	0	0	0	8	29	15.9994	63.546	64	126	0	130.9	3.44	1.9	62	130.9	1.54	-62	0	0	0	0
O-Cu	0	0	0	8	29	15.9994	63.546	64	126	0	130.9	3.44	1.9	62	130.9	1.54	-62	0	0	0	0
Pd-Bi	0	5.72566	111.2	46	83	106.42	208.98	142	162	180.8	31.5	2.2	2.02	20	149.3	0.18	-20	-1.14513	5.01879	1740.6	131713
Pd-Bi	0	56.6941	103.558	46	83	106.42	208.98	142	162	180.8	31.5	2.2	2.02	20	149.3	0.18	20	11.3388	49.6948	17235	1.30419e+06
Pd-Bi	0	0	0	46	83	106.42	208.98	142	162	180.8	31.5	2.2	2.02	20	149.3	0.18	-20	0	0	0	0
Pd-Bi	0	0	0	46	83	106.42	208.98	142	162	180.8	31.5	2.2	2.02	20	149.3	0.18	-20	0	0	0	0
Pd-Bi	0	0	0	46	83	106.42	208.98	142	162	180.8	31.5	2.2	2.02	20	149.3	0.18	-20	0	0	0	0
Pd-Eu	0	17.457	102.1	46	63	106.42	151.964	142	196	180.8	14.7	2.2	1.2	54	166.1	1	-54	-9.42677	12.6474	5900.46	485863
Pd-Eu	0	42.3836	92	46	63	106.42	151.964	142	196	180.8	14.7	2.2	1.2	54	166.1	1	-54	-22.8872	30.7065	14325.7	1.17962e+06
Pd-Eu	0	87.5336	49.9	46	63	106.42	151.964	142	196	180.8	14.7	2.2	1.2	54	166.1	1	54	47.2681	63.4172	29586.3	2.43623e+06
Pd-Eu	0	0	0	46	63	106.42	151.964	142	196	180.8	14.7	2.2	1.2	54	166.1	1	-54	0	0	0	0
Pd-Eu	0	0	0	46	63	106.42	151.964	142	196	180.8	14.7	2.2	1.2	54	166.1	1	-54	0	0	0	0
Pd-In	0	30.5885	96.647	46	49	106.42	114.818	142	155	180.8	41.1	2.2	1.78	13	139.7	0.42	-13	-3.9765	28.023	9084.78	673252
Pd-In	0	37.0535	26.431	46	49	106.42	114.818	142	155	180.8	41.1	2.2	1.78	13	139.7	0.42	-13	-4.81695	33.9458	11004.9	815547
Pd-In	0	87.7407	103.655	46	49	106.42	114.818	142	155	180.8	41.1	2.2	1.78	13	139.7	0.42	13	11.4063	80.3818	26059	1.93117e+06
Pd-In	0	0	0	46	49	106.42	114.818	142	155	180.8	41.1	2.2	1.78	13	139.7	0.42	-13	0	0	0	0
Pd-In	0	0	0	46	49	106.42	114.818	142	155	180.8	41.1	2.2	1.78	13	139.7	0.42	-13	0	0	0	0
Pd-Pb	0	38.0745	136.2	46	82	106.42	207.2	142	174	180.8	42.9	2.2	1.87	32	137.9	0.33	-32	-12.1838	31.0723	12031.5	940744
Pd-Pb	0	43.0902	125.8	46	82	106.42	207.2	142	174	180.8	42.9	2.2	1.87	32	137.9	0.33	-32	-13.7889	35.1656	13616.5	1.06467e+06
Pd-Pb	0	58.4047	130.737	46	82	106.42	207.2	142	174	180.8	42.9	2.2	1.87	32	137.9	0.33	32	18.6895	47.6636	18455.9	1.44306e+06
Pd-Pb	0	0	0	46	82	106.42	207.2	142	174	180.8	42.9	2.2	1.87	32	137.9	0.33	-32	0	0	0	0
Pd-Pb	0	0	0	46	82	106.42	207.2	142	174	180.8	42.9	2.2	1.87	32	137.9	0.33	-32	0	0	0	0
Pr-Au	2	82.3116	95.583	59	79	140.908	196.966	183	144	30.6	173.2	1.13	2.54	39	142.6	1.41	-39	-32.1015	104.604	26915.9	2.16907e+06
Pr-Au	2	76.8679	39.883	59	79	140.908	196.966	183	144	30.6	173.2	1.13	2.54	39	142.6	1.41	-39	-29.9785	97.6863	25135.8	2.02562e+06
Pr-Au	2	84.8286	28.639	59	79	140.908	196.966	183	144	30.6	173.2	1.13	2.54	39	142.6	1.41	-39	-33.0832	107.803	27739	2.2354e+06
Pr-Au	2	93.3922	24.116	59	79	140.908	196.966	183	144	30.6	173.2	1.13	2.54	39	142.6	1.41	-39	-36.423	118.686	30539.3	2.46107e+06
Pr-Au	2	0	0	59	79	140.908	196.966	183	144	30.6	173.2	1.13	2.54	39	142.6	1.41	39	0	0	0	0
Pr-Pb	0	25.6464	85.165	59	82	140.908	207.2	183	174	30.6	42.9	1.13	1.87	9	12.3	0.74	9	2.30817	26.9729	9155.75	816632
Pr-Pb	0	56.5972	86.547	59	82	140.908	207.2	183	174	30.6	42.9	1.13	1.87	9	12.3	0.74	-9	-5.09375	59.5246	20205.2	1.80217e+06
Pr-Pb	0	67.0037	163.745	59	82	140.908	207.2	183	174	30.6	42.9	1.13	1.87	9	12.3	0.74	-9	-6.03033	70.4694	23920.3	2.13353e+06
Pr-Pb	0	0	0	59	82	140.908	207.2	183	174	30.6	42.9	1.13	1.87	9	12.3	0.74	9	0	0	0	0
Pr-Pb	0	0	0	59	82	140.908	207.2	183	174	30.6	42.9	1.13	1.87	9	12.3	0.74	9	0	0	0	0
Pr-Tl	0	13.8795	60.4	59	81	140.908	204.383	183	172	30.6	35.9	1.13	1.62	11	5.3	0.49	11	1.52675	14.7672	4927.23	436872
Pr-Tl	0	61.68	63.9	59	81	140.908	204.383	183	172	30.6	35.9	1.13	1.62	11	5.3	0.49	-11	-6.7848	65.6246	21896.4	1.94144e+06
Pr-Tl	0	74.7364	97	59	81	140.908	204.383	183	172	30.6	35.9	1.13	1.62	11	5.3	0.49	-11	-8.22101	79.5161	26531.4	2.3524e+06
Pr-Tl	0	0	0	59	81	140.908	204.383	183	172	30.6	35.9	1.13	1.62	11	5.3	0.49	11	0	0	0	0
Pr-Tl	0	0	0	59	81	140.908	204.383	183	172	30.6	35.9	1.13	1.62	11	5.3	0.49	11	0	0	0	0
Pt-Bi	0	56.6973	125.125	78	83	195.078	208.98	139	162	278.3	31.5	2.28	2.02	23	246.8	0.26	23	13.0404	48.6477	17065.9	1.27671e+06
Pt-Bi	0	0	0	78	83	195.078	208.98	139	162	278.3	31.5	2.28	2.02	23	246.8	0.26	-23	0	0	0	0
Pt-Bi	0	0	0	78	83	195.078	208.98	139	162	278.3	31.5	2.28	2.02	23	246.8	0.26	-23	0	0	0	0
Pt-Bi	0	0	0	78	83	195.078	208.98	139	162	278.3	31.5	2.28	2.02	23	246.8	0.26	-23	0	0	0	0
Pt-Bi	0	0	0	78	83	195.078	208.98	139	162	278.3	31.5	2.28	2.02	23	246.8	0.26	-23	0	0	0	0
Pt-U	0	87.5378	32.8	78	92	195.078	238.029	139	158	278.3	98.7	2.28	1.38	19	179.6	0.9	19	16.6322	77.0111	25998.7	1.9225e+06
Pt-U	0	5.19754	94.698	78	92	195.078	238.029	139	158	278.3	98.7	2.28	1.38	19	179.6	0.9	-19	-0.987532	4.57252	1543.67	114148
Pt-U	0	0	0	78	92	195.078	238.029	139	158	278.3	98.7	2.28	1.38	19	179.6	0.9	-19	0	0	0	0
Pt-U	0	0	0	78	92	195.078	238.029	139	158	278.3	98.7	2.28	1.38	19	179.6	0.9	-19	0	0	0	0
Pt-U	0	0	0	78	92	195.078	238.029	139	158	278.3	98.7	2.28	1.38	19	179.6	0.9	-19	0	0	0	0
Rb-Tl	0	99.0681	70.67	37	81	85.4678	204.383	132	172	3.14	35.9	0.82	1.62	40	32.76	0.8	40	39.6272	76.029	30116.7	2.24924e+06
Rb-Tl	0	13.2426	21.603	37	81	85.4678	204.383	132	172	3.14	35.9	0.82	1.62	40	32.76	0.8	-40	-5.29704	10.1629	4025.75	300660
Rb-Tl	0	0	0	37	81	85.4678	204.383	132	172	3.14	35.9	0.82	1.62	40	32.76	0.8	-40	0	0	0	0
Rb-Tl	0	0	0	37	81	85.4678	204.383	132	172	3.14	35.9	0.82	1.62	40	32.76	0.8	-40	0	0	0	0
Rb-Tl	0	0	0	37	81	85.4678	204.383	132	172	3.14	35.9	0.82	1.62	40	32.76	0.8	-40	0	0	0	0
Ru-Er	0	7.23379	98.64	44	68	101.07	167.259	134	175	348	41.1	2.2	1.24	41	306.9	0.96	-41	-2.96586	5.53902	2235.24	169632
Ru-Er	0	35.5515	74.7	44	68	101.07	167.259	134	175	348	41.1	2.2	1.24	41	306.9	0.96	-41	-14.5761	27.2223	10985.4	833684
Ru-Er	0	0	0	44	68	101.07	167.259	134	175	348	41.1	2.2	1.24	41	306.9	0.96	-41	0	0	0	0
Ru-Er	0	0	0	44	68	101.07	167.259	134	175	348	41.1	2.2	1.24	41	306.9	0.96	-41	0	0	0	0
Ru-Er	0	0	0	44	68	101.07	167.259	134	175	348	41.1	2.2	1.24	41	306.9	0.96	-41	0	0	0	0
Ru-U	0	18.5167	67.8	44	92	101.07	238.029	134	158	348	98.7	2.2	1.38	24	249.3	0.82	-24	-4.44401	15.704	5406.88	392036
Ru-U	0	49.03	96.5	44	92	101.07	238.029	134	158	348	98.7	2.2	1.38	24	249.3	0.82	-24	-11.7672	41.5824	14316.8	1.03806e+06
Ru-U	0	0	0	44	92	101.07	238.029	134	158	348	98.7	2.2	1.38	24	249.3	0.82	-24	0	0	0	0
Ru-U	0	0	0	44	92	101.07	238.029	134	158	348	98.7	2.2	1.38	24	249.3	0.82	-24	0	0	0	0
Ru-U	0	0	0	44	92	101.07	238.029	134	158	348	98.7	2.2	1.38	24	249.3	0.82	-24	0	0	0	0
Sb-Gd	0	13.0362	64.64	51	64	121.76	157.25	155	174	38.3	38.3	2.05	1.2	19	0	0.85	-19	-2.47687	11.6127	4288.9	351585
Sb-Gd	0	98.4444	100	51	64	121.76	157.25	155	174	38.3	38.3	2.05	1.2	19	0	0.85	19	18.7044	87.6947	32388.2	2.65504e+06
Sb-Gd	0	0	0	51	64	121.76	157.25	155	174	38.3	38.3	2.05	1.2	19	0	0.85	-19	0	0	0	0
Sb-Gd	0	0	0	51	64	121.76	157.25	155	174	38.3	38.3	2.05	1.2	19	0	0.85	-19	0	0	0	0
Sb-Gd	0	0	0	51	64	121.76	157.25	155	174	38.3	38.3	2.05	1.2	19	0	0.85	-19	0	0	0	0
Sb-La	0	3.18173	63.2	51	57	121.76	138.905	155	187	38.3	24.3	2.05	1.1	32	14	0.95	-32	-1.01815	2.63727	1088.15	92222.6
Sb-La	0	0	0	51	57	121.76	138.905	155	187	38.3	24.3	2.05	1.1	32	14	0.95	-32	0	0	0	0
Sb-La	0	0	0	51	57	121.76	138.905	155	187	38.3	24.3	2.05	1.1	32	14	0.95	-32	0	0	0	0
Sb-La	0	0	0	51	57	121.76	138.905	155	187	38.3	24.3	2.05	1.1	32	14	0.95	-32	0	0	0	0
Sb-La	0	0	0	51	57	121.76	138.905	155	187	38.3	24.3	2.05	1.1	32	14	0.95	-32	0	0	0	0
Sb-Nd	0	4.47021	65.5	51	60	121.76	144.24	155	178	38.3	32.7	2.05	1.14	23	5.6	0.91	-23	-1.02815	3.8926	1488.58	123333
Sb-Nd	0	96.3457	75.96	51	60	121.76	144.24	155	178	38.3	32.7	2.05	1.14	23	5.6	0.91	23	22.1595	83.8965	32083.1	2.65818e+06
Sb-Nd	0	0	0	51	60	121.76	144.24	155	178	38.3	32.7	2.05	1.14	23	5.6	0.91	-23	0	0	0	0
Sb-Nd	0	0	0	51	60	121.76	144.24	155	178	38.3	32.7	2.05	1.14	23	5.6	0.91	-23	0	0	0	0
Sb-Nd	0	0	0	51	60	121.76	144.24	155	178	38.3	32.7	2.05	1.14	23	5.6	0.91	-23	0	0	0	0
Sb-Pr	0	4.86285	64.65	51	59	121.76	140.908	155	183	38.3	30.6	2.05	1.13	28	7.7	0.92	-28	-1.3616	4.11881	1643.64	137935
Sb-Pr	0	0	0	51	59	121.76	140.908	155	183	38.3	30.6	2.05	1.13	28	7.7	0.92	-28	0	0	0	0
Sb-Pr	0	0	0	51	59	121.76	140.908	155	183	38.3	30.6	2.05	1.13	28	7.7	0.92	-28	0	0	0	0
Sb-Pr	0	0	0	51	59	121.76	140.908	155	183	38.3	30.6	2.05	1.13	28	7.7	0.92	-28	0	0	0	0
Sb-Pr	0	0	0	51	59	121.76	140.908	155	183	38.3	30.6	2.05	1.13	28	7.7	0.92	-28	0	0	0	0
Sb-Sm	0	95.4991	97.267	51	62	121.76	150.36	155	185	38.3	29.4	2.05	1.17	30	8.9	0.88	30	28.6497	80.0127	32469.7	2.73844e+06
Sb-Sm	0	9.54218	79.121	51	62	121.76	150.36	155	185	38.3	29.4	2.05	1.17	30	8.9	0.88	-30	-2.86265	7.9948	3244.34	273622
Sb-Sm	0	0	0	51	62	121.76	150.36	155	185	38.3	29.4	2.05	1.17	30	8.9	0.88	-30	0	0	0	0
Sb-Sm	0	0	0	51	62	121.76	150.36	155	185	38.3	29.4	2.05	1.17	30	8.9	0.88	-30	0	0	0	0
Sb-Sm	0	0	0	51	62	121.76	150.36	155	185	38.3	29.4	2.05	1.17	30	8.9	0.88	-30	0	0	0	0
Sb-Tb	0	90.5408	86.1	51	65	121.76	158.925	155	180	38.3	39.9	2.05	1.1	25	1.6	0.95	25	22.6352	77.9657	30331.2	2.52609e+06
Sb-Tb	0	0	0	51	65	121.76	158.925	155	180	38.3	39.9	2.05	1.1	25	1.6	0.95	-25	0	0	0	0
Sb-Tb	0	0	0	51	65	121.76	158.925	155	180	38.3	39.9	2.05	1.1	25	1.6	0.95	-25	0	0	0	0
Sb-Tb	0	0	0	51	65	121.76	158.925	155	180	38.3	39.9	2.05	1.1	25	1.6	0.95	-25	0	0	0	0
Sb-Tb	0	0	0	51	65	121.76	158.925	155	180	38.3	39.9	2.05	1.1	25	1.6	0.95	-25	0	0	0	0
Sb-Te	0	72.347	143.5	51	52	121.76	127.6	155	140	38.3	23	2.05	2.1	15	15.3	0.05	-15	-10.852	80.0985	21342.4	1.56993e+06
Sb-Te	0	7.41529	72.2	51	52	121.76	127.6	155	140	38.3	23	2.05	2.1	15	15.3	0.05	15	1.11229	8.20978	2187.51	160912
Sb-Te	0	0	0	51	52	121.76	127.6	155	140	38.3	23	2.05	2.1	15	15.3	0.05	15	0	0	0	0
Sb-Te	0	0	0	51	52	121.76	127.6	155	140	38.3	23	2.05	2.1	15	15.3	0.05	15	0	0	0	0
Sb-Te	0	0	0	51	52	121.76	127.6	155	140	38.3	23	2.05	2.1	15	15.3	0.05	15	0	0	0	0
Sb-Tl	0	29.1687	75.3	51	81	121.76	204.383	155	172	38.3	35.9	2.05	1.62	17	2.4	0.43	-17	-4.95868	26.2857	9538.16	777637
Sb-Tl	0	0	0	51	81	121.76	204.383	155	172	38.3	35.9	2.05	1.62	17	2.4	0.43	-17	0	0	0	0
Sb-Tl	0	0	0	51	81	121.76	204.383	155	172	38.3	35.9	2.05	1.62	17	2.4	0.43	-17	0	0	0	0
Sb-Tl	0	0	0	51	81	121.76	204.383	155	172	38.3	35.9	2.05	1.62	17	2.4	0.43	-17	0	0	0	0
Sb-Tl	0	0	0	51	81	121.76	204.383	155	172	38.3	35.9	2.05	1.62	17	2.4	0.43	-17	0	0	0	0
Sb-U	0	46.7601	64.8	51	92	121.76	238.029	155	158	38.3	98.7	2.05	1.38	3	60.4	0.67	-3	-1.4028	45.8722	14635.9	1.14515e+06
Sb-U	0	0	0	51	92	121.76	238.029	155	158	38.3	98.7	2.05	1.38	3	60.4	0.67	-3	0	0	0	0
Sb-U	0	0	0	51	92	121.76	238.029	155	158	38.3	98.7	2.05	1.38	3	60.4	0.67	-3	0	0	0	0
Sb-U	0	0	0	51	92	121.76	238.029	155	158	38.3	98.7	2.05	1.38	3	60.4	0.67	-3	0	0	0	0
Sb-U	0	0	0	51	92	121.76	238.029	155	158	38.3	98.7	2.05	1.38	3	60.4	0.67	-3	0	0	0	0
Sc-Ag	0	12.0465	97.67	21	47	44.9559	107.868	162	144	57.3	100.7	1.36	1.93	18	43.4	0.57	18	2.16838	13.5524	3686.24	281022
Sc-Ag	0	40.3612	95.3	21	47	44.9559	107.868	162	144	57.3	100.7	1.36	1.93	18	43.4	0.57	18	7.26501	45.4063	12350.5	941546
Sc-Ag	0	80.3363	91.48	21	47	44.9559	107.868	162	144	57.3	100.7	1.36	1.93	18	43.4	0.57	-18	-14.4605	90.3783	24582.9	1.87408e+06
Sc-Ag	0	0	0	21	47	44.9559	107.868	162	144	57.3	100.7	1.36	1.93	18	43.4	0.57	18	0	0	0	0
Sc-Ag	0	0	0	21	47	44.9559	107.868	162	144	57.3	100.7	1.36	1.93	18	43.4	0.57	18	0	0	0	0
Sc-Cr	0	64.9784	78.7	21	24	44.9559	51.9961	162	130	57.3	190.3	1.36	1.66	32	133	0.3	-32	-20.7931	80.9731	18973.7	1.36845e+06
Sc-Cr	0	0	0	21	24	44.9559	51.9961	162	130	57.3	190.3	1.36	1.66	32	133	0.3	32	0	0	0	0
Sc-Cr	0	0	0	21	24	44.9559	51.9961	162	130	57.3	190.3	1.36	1.66	32	133	0.3	32	0	0	0	0
Sc-Cr	0	0	0	21	24	44.9559	51.9961	162	130	57.3	190.3	1.36	1.66	32	133	0.3	32	0	0	0	0
Sc-Cr	0	0	0	21	24	44.9559	51.9961	162	130	57.3	190.3	1.36	1.66	32	133	0.3	32	0	0	0	0
Sc-Fe	2	12.1284	34.27	21	26	44.9559	55.845	162	125	57.3	168.3	1.36	1.83	37	111	0.47	37	4.48751	15.7184	3480.85	245600
Sc-Fe	2	74.3492	51.2	21	26	44.9559	55.845	162	125	57.3	168.3	1.36	1.83	37	111	0.47	-37	-27.5092	96.3565	21338.2	1.50557e+06
Sc-Fe	2	0	0	21	26	44.9559	55.845	162	125	57.3	168.3	1.36	1.83	37	111	0.47	37	0	0	0	0
Sc-Fe	2	0	0	21	26	44.9559	55.845	162	125	57.3	168.3	1.36	1.83	37	111	0.47	37	0	0	0	0
Sc-Fe	2	0	0	21	26	44.9559	55.845	162	125	57.3	168.3	1.36	1.83	37	111	0.47	37	0	0	0	0
Se-Bi	0	73.1314	76.139	34	83	78.96	208.98	118	162	9.1	31.5	2.55	2.02	44	22.4	0.53	44	32.1778	53.2686	20476.8	1.39798e+06
Se-Bi	0	0	0	34	83	78.96	208.98	118	162	9.1	31.5	2.55	2.02	44	22.4	0.53	-44	0	0	0	0
Se-Bi	0	0	0	34	83	78.96	208.98	118	162	9.1	31.5	2.55	2.02	44	22.4	0.53	-44	0	0	0	0
Se-Bi	0	0	0	34	83	78.96	208.98	118	162	9.1	31.5	2.55	2.02	44	22.4	0.53	-44	0	0	0	0
Se-Bi	0	0	0	34	83	78.96	208.98	118	162	9.1	31.5	2.55	2.02	44	22.4	0.53	-44	0	0	0	0
Se-Cs	0	57.0427	85.153	34	55	78.96	132.905	118	264	9.1	2.03	2.55	0.79	146	7.07	1.76	146	83.2823	25.4963	21790.3	1.77699e+06
Se-Cs	0	68.9647	76.621	34	55	78.96	132.905	118	264	9.1	2.03	2.55	0.79	146	7.07	1.76	146	100.688	30.8251	26344.5	2.14839e+06
Se-Cs	0	83.9835	96.245	34	55	78.96	132.905	118	264	9.1	2.03	2.55	0.79	146	7.07	1.76	146	122.616	37.5381	32081.7	2.61625e+06
Se-Cs	0	0	0	34	55	78.96	132.905	118	264	9.1	2.03	2.55	0.79	146	7.07	1.76	-146	0	0	0	0
Se-Cs	0	0	0	34	55	78.96	132.905	118	264	9.1	2.03	2.55	0.79	146	7.07	1.76	-146	0	0	0	0
Se-Rb	0	55.7616	46.4	34	37	78.96	85.4678	118	132	9.1	3.14	2.55	0.82	14	5.96	1.73	14	7.80662	49.8475	13940.4	868543
Se-Rb	0	78.9465	39.7	34	37	78.96	85.4678	118	132	9.1	3.14	2.55	0.82	14	5.96	1.73	14	11.0525	70.5734	19736.6	1.22967e+06
Se-Rb	0	0	0	34	37	78.96	85.4678	118	132	9.1	3.14	2.55	0.82	14	5.96	1.73	-14	0	0	0	0
Se-Rb	0	0	0	34	37	78.96	85.4678	118	132	9.1	3.14	2.55	0.82	14	5.96	1.73	-14	0	0	0	0
Se-Rb	0	0	0	34	37	78.96	85.4678	118	132	9.1	3.14	2.55	0.82	14	5.96	1.73	-14	0	0	0	0
Se-Tl	0	41.914	57.9	34	81	78.96	204.383	118	172	9.1	35.9	2.55	1.62	54	26.8	0.93	-54	-22.6336	28.755	12155.1	850687
Se-Tl	0	69.8242	96	34	81	78.96	204.383	118	172	9.1	35.9	2.55	1.62	54	26.8	0.93	54	37.705	47.9026	20249	1.41715e+06
Se-Tl	0	0	0	34	81	78.96	204.383	118	172	9.1	35.9	2.55	1.62	54	26.8	0.93	-54	0	0	0	0
Se-Tl	0	0	0	34	81	78.96	204.383	118	172	9.1	35.9	2.55	1.62	54	26.8	0.93	-54	0	0	0	0
Se-Tl	0	0	0	34	81	78.96	204.383	118	172	9.1	35.9	2.55	1.62	54	26.8	0.93	-54	0	0	0	0
Si-Ag	0	4.09676	20.2	14	47	28.0855	107.868	110	144	98.9	100.7	1.9	1.93	34	1.8	0.03	-34	-1.3929	3.12947	1040.58	64892.7
Si-Ag	0	0	0	14	47	28.0855	107.868	110	144	98.9	100.7	1.9	1.93	34	1.8	0.03	-34	0	0	0	0
Si-Ag	0	0	0	14	47	28.0855	107.868	110	144	98.9	100.7	1.9	1.93	34	1.8	0.03	-34	0	0	0	0
Si-Ag	0	0	0	14	47	28.0855	107.868	110	144	98.9	100.7	1.9	1.93	34	1.8	0.03	-34	0	0	0	0
Si-Ag	0	0	0	14	47	28.0855	107.868	110	144	98.9	100.7	1.9	1.93	34	1.8	0.03	-34	0	0	0	0
Si-Au	1	18.6228	8.93	14	79	28.0855	196.966	110	144	98.9	173.2	1.9	2.54	34	74.3	0.64	-34	-6.33176	14.2258	4730.19	294985
Si-Au	1	0	0	14	79	28.0855	196.966	110	144	98.9	173.2	1.9	2.54	34	74.3	0.64	-34	0	0	0	0
Si-Au	1	0	0	14	79	28.0855	196.966	110	144	98.9	173.2	1.9	2.54	34	74.3	0.64	-34	0	0	0	0
Si-Au	1	0	0	14	79	28.0855	196.966	110	144	98.9	173.2	1.9	2.54	34	74.3	0.64	-34	0	0	0	0
Si-Au	1	0	0	14	79	28.0855	196.966	110	144	98.9	173.2	1.9	2.54	34	74.3	0.64	-34	0	0	0	0
Si-Ba	0	13.136	12.6	14	56	28.0855	137.327	110	223	98.9	10.3	1.9	0.89	113	88.6	1.01	-113	-14.8437	6.47964	4374.29	322226
Si-Ba	0	77.2617	82.5	14	56	28.0855	137.327	110	223	98.9	10.3	1.9	0.89	113	88.6	1.01	113	87.3057	38.1111	25728.1	1.89523e+06
Si-Ba	0	0	0	14	56	28.0855	137.327	110	223	98.9	10.3	1.9	0.89	113	88.6	1.01	-113	0	0	0	0
Si-Ba	0	0	0	14	56	28.0855	137.327	110	223	98.9	10.3	1.9	0.89	113	88.6	1.01	-113	0	0	0	0
Si-Ba	0	0	0	14	56	28.0855	137.327	110	223	98.9	10.3	1.9	0.89	113	88.6	1.01	-113	0	0	0	0
Si-Nb	1	18.697	10.67	14	41	28.0855	92.9064	110	143	98.9	170.2	1.9	1.6	33	71.3	0.3	-33	-6.17001	14.3823	4730.34	294104
Si-Nb	1	56.9901	63.9	14	41	28.0855	92.9064	110	143	98.9	170.2	1.9	1.6	33	71.3	0.3	33	18.8067	43.8386	14418.5	896455
Si-Nb	1	98.008	117.7	14	41	28.0855	92.9064	110	143	98.9	170.2	1.9	1.6	33	71.3	0.3	33	32.3426	75.3907	24796	1.54167e+06
Si-Nb	1	0	0	14	41	28.0855	92.9064	110	143	98.9	170.2	1.9	1.6	33	71.3	0.3	-33	0	0	0	0
Si-Nb	1	0	0	14	41	28.0855	92.9064	110	143	98.9	170.2	1.9	1.6	33	71.3	0.3	-33	0	0	0	0
Si-Pd	1	17.15	8.2	14	46	28.0855	106.42	110	142	98.9	180.8	1.9	2.2	32	81.9	0.3	-32	-5.48799	13.2852	4321.79	267883
Si-Pd	1	46.7317	12.8	14	46	28.0855	106.42	110	142	98.9	180.8	1.9	2.2	32	81.9	0.3	-32	-14.9541	36.2006	11776.4	729949
Si-Pd	1	53.5115	24.9	14	46	28.0855	106.42	110	142	98.9	180.8	1.9	2.2	32	81.9	0.3	32	17.1237	41.4526	13484.9	835850
Si-Pd	1	0	0	14	46	28.0855	106.42	110	142	98.9	180.8	1.9	2.2	32	81.9	0.3	-32	0	0	0	0
Si-Pd	1	0	0	14	46	28.0855	106.42	110	142	98.9	180.8	1.9	2.2	32	81.9	0.3	-32	0	0	0	0
Si-Pt	1	22.4452	10	14	78	28.0855	195.078	110	139	98.9	278.3	1.9	2.28	29	179.4	0.38	-29	-6.50911	17.7624	5588.86	343187
Si-Pt	1	38.6009	20	14	78	28.0855	195.078	110	139	98.9	278.3	1.9	2.28	29	179.4	0.38	-29	-11.1943	30.5475	9611.62	590207
Si-Pt	1	66.9762	61	14	78	28.0855	195.078	110	139	98.9	278.3	1.9	2.28	29	179.4	0.38	29	19.4231	53.0028	16677.1	1.02407e+06
Si-Pt	1	0	0	14	78	28.0855	195.078	110	139	98.9	278.3	1.9	2.28	29	179.4	0.38	-29	0	0	0	0
Si-Pt	1	0	0	14	78	28.0855	195.078	110	139	98.9	278.3	1.9	2.28	29	179.4	0.38	-29	0	0	0	0
Sn-Au	0	29.3189	76	50	79	118.71	196.966	155	144	111	173.2	1.96	2.54	11	62.2	0.58	11	3.22508	31.5586	8766.36	654399
Sn-Au	0	93.7237	152.8	50	79	118.71	196.966	155	144	111	173.2	1.96	2.54	11	62.2	0.58	-11	-10.3096	100.883	28023.4	2.09191e+06
Sn-Au	0	0	0	50	79	118.71	196.966	155	144	111	173.2	1.96	2.54	11	62.2	0.58	11	0	0	0	0
Sn-Au	0	0	0	50	79	118.71	196.966	155	144	111	173.2	1.96	2.54	11	62.2	0.58	11	0	0	0	0
Sn-Au	0	0	0	50	79	118.71	196.966	155	144	111	173.2	1.96	2.54	11	62.2	0.58	11	0	0	0	0
Sn-Bi	0	57.0455	113.319	50	83	118.71	208.98	155	162	111	31.5	1.96	2.02	7	79.5	0.06	7	3.99318	54.5805	18083.4	1.43241e+06
Sn-Bi	0	0	0	50	83	118.71	208.98	155	162	111	31.5	1.96	2.02	7	79.5	0.06	-7	0	0	0	0
Sn-Bi	0	0	0	50	83	118.71	208.98	155	162	111	31.5	1.96	2.02	7	79.5	0.06	-7	0	0	0	0
Sn-Bi	0	0	0	50	83	118.71	208.98	155	162	111	31.5	1.96	2.02	7	79.5	0.06	-7	0	0	0	0
Sn-Bi	0	0	0	50	83	118.71	208.98	155	162	111	31.5	1.96	2.02	7	79.5	0.06	-7	0	0	0	0
Sn-La	0	12.4093	51.063	50	57	118.71	138.905	155	187	111	24.3	1.96	1.1	32	86.7	0.86	-32	-3.97099	10.2858	4244	359685
Sn-La	0	19.7527	72.087	50	57	118.71	138.905	155	187	111	24.3	1.96	1.1	32	86.7	0.86	-32	-6.32087	16.3726	6755.43	572533
Sn-La	0	24.4115	102.393	50	57	118.71	138.905	155	187	111	24.3	1.96	1.1	32	86.7	0.86	-32	-7.81168	20.2341	8348.73	707567
Sn-La	0	0	0	50	57	118.71	138.905	155	187	111	24.3	1.96	1.1	32	86.7	0.86	-32	0	0	0	0
Sn-La	0	0	0	50	57	118.71	138.905	155	187	111	24.3	1.96	1.1	32	86.7	0.86	-32	0	0	0	0
Sn-Sm	0	11.0116	81.755	50	62	118.71	150.36	155	185	111	29.4	1.96	1.17	30	81.6	0.79	-30	-3.30348	9.22593	3743.94	315757
Sn-Sm	0	0	0	50	62	118.71	150.36	155	185	111	29.4	1.96	1.17	30	81.6	0.79	-30	0	0	0	0
Sn-Sm	0	0	0	50	62	118.71	150.36	155	185	111	29.4	1.96	1.17	30	81.6	0.79	-30	0	0	0	0
Sn-Sm	0	0	0	50	62	118.71	150.36	155	185	111	29.4	1.96	1.17	30	81.6	0.79	-30	0	0	0	0
Sn-Sm	0	0	0	50	62	118.71	150.36	155	185	111	29.4	1.96	1.17	30	81.6	0.79	-30	0	0	0	0
Sn-Te	0	14.8923	100.76	50	52	118.71	127.6	155	140	111	23	1.96	2.1	15	88	0.14	15	2.23385	16.4879	4393.23	323163
Sn-Te	0	0	0	50	52	118.71	127.6	155	140	111	23	1.96	2.1	15	88	0.14	15	0	0	0	0
Sn-Te	0	0	0	50	52	118.71	127.6	155	140	111	23	1.96	2.1	15	88	0.14	15	0	0	0	0
Sn-Te	0	0	0	50	52	118.71	127.6	155	140	111	23	1.96	2.1	15	88	0.14	15	0	0	0	0
Sn-Te	0	0	0	50	52	118.71	127.6	155	140	111	23	1.96	2.1	15	88	0.14	15	0	0	0	0
Sr-Ag	0	10.8541	57.52	38	47	87.62	107.868	212	144	11.6	100.7	0.95	1.93	68	89.1	0.98	68	7.38077	15.9796	3864.05	331353
Sr-Ag	0	26.997	56.88	38	47	87.62	107.868	212	144	11.6	100.7	0.95	1.93	68	89.1	0.98	68	18.358	39.7457	9610.95	824166
Sr-Ag	0	45.0769	40.15	38	47	87.62	107.868	212	144	11.6	100.7	0.95	1.93	68	89.1	0.98	68	30.6523	66.3632	16047.4	1.37611e+06
Sr-Ag	0	55.1789	90.76	38	47	87.62	107.868	212	144	11.6	100.7	0.95	1.93	68	89.1	0.98	-68	-37.5216	81.2356	19643.7	1.6845e+06
Sr-Ag	0	76.5365	52.05	38	47	87.62	107.868	212	144	11.6	100.7	0.95	1.93	68	89.1	0.98	-68	-52.0448	112.679	27247	2.33651e+06
Sr-Au	0	22.435	13.7	38	79	87.62	196.966	212	144	11.6	173.2	0.95	2.54	68	161.6	1.59	68	15.2558	33.0293	7986.86	684896
Sr-Au	0	44.1286	27	38	79	87.62	196.966	212	144	11.6	173.2	0.95	2.54	68	161.6	1.59	68	30.0075	64.9671	15709.8	1.34716e+06
Sr-Au	0	0	0	38	79	87.62	196.966	212	144	11.6	173.2	0.95	2.54	68	161.6	1.59	68	0	0	0	0
Sr-Au	0	0	0	38	79	87.62	196.966	212	144	11.6	173.2	0.95	2.54	68	161.6	1.59	68	0	0	0	0
Sr-Au	0	0	0	38	79	87.62	196.966	212	144	11.6	173.2	0.95	2.54	68	161.6	1.59	68	0	0	0	0
Sr-Bi	0	26.9568	44.777	38	83	87.62	208.98	212	162	11.6	31.5	0.95	2.02	50	19.9	1.07	50	13.4784	35.2768	10081.9	925805
Sr-Bi	0	62.6599	32.7	38	83	87.62	208.98	212	162	11.6	31.5	0.95	2.02	50	19.9	1.07	-50	-31.33	81.9994	23434.8	2.15199e+06
Sr-Bi	0	87.7379	112.947	38	83	87.62	208.98	212	162	11.6	31.5	0.95	2.02	50	19.9	1.07	-50	-43.869	114.818	32814	3.01327e+06
Sr-Bi	0	0	0	38	83	87.62	208.98	212	162	11.6	31.5	0.95	2.02	50	19.9	1.07	50	0	0	0	0
Sr-Bi	0	0	0	38	83	87.62	208.98	212	162	11.6	31.5	0.95	2.02	50	19.9	1.07	50	0	0	0	0
Sr-Pb	0	30.4148	59.457	38	82	87.62	207.2	212	174	11.6	42.9	0.95	1.87	38	31.3	0.92	38	11.5576	37.0571	11740.1	1.12194e+06
Sr-Pb	0	87.472	116	38	82	87.62	207.2	212	174	11.6	42.9	0.95	1.87	38	31.3	0.92	-38	-33.2394	106.575	33764.2	3.22667e+06
Sr-Pb	0	0	0	38	82	87.62	207.2	212	174	11.6	42.9	0.95	1.87	38	31.3	0.92	38	0	0	0	0
Sr-Pb	0	0	0	38	82	87.62	207.2	212	174	11.6	42.9	0.95	1.87	38	31.3	0.92	38	0	0	0	0
Sr-Pb	0	0	0	38	82	87.62	207.2	212	174	11.6	42.9	0.95	1.87	38	31.3	0.92	38	0	0	0	0
Sr-Sn	0	53.5772	71.163	38	50	87.62	118.71	212	155	11.6	111	0.95	1.96	57	99.4	1.01	-57	-30.539	73.2797	19662.8	1.76055e+06
Sr-Sn	0	63.4821	30.53	38	50	87.62	118.71	212	155	11.6	111	0.95	1.96	57	99.4	1.01	-57	-36.1848	86.8272	23297.9	2.08602e+06
Sr-Sn	0	97.4679	108.03	38	50	87.62	118.71	212	155	11.6	111	0.95	1.96	57	99.4	1.01	-57	-55.5567	133.311	35770.7	3.2028e+06
Sr-Sn	0	0	0	38	50	87.62	118.71	212	155	11.6	111	0.95	1.96	57	99.4	1.01	57	0	0	0	0
Sr-Sn	0	0	0	38	50	87.62	118.71	212	155	11.6	111	0.95	1.96	57	99.4	1.01	57	0	0	0	0
Tb-Tl	0	26.6178	75.68	65	81	158.925	204.383	180	172	39.9	35.9	1.1	1.62	8	4	0.52	8	2.12942	27.8558	9369.45	824086
Tb-Tl	0	73.7506	61	65	81	158.925	204.383	180	172	39.9	35.9	1.1	1.62	8	4	0.52	-8	-5.90005	77.1809	25960.2	2.28332e+06
Tb-Tl	0	84.8281	61.8	65	81	158.925	204.383	180	172	39.9	35.9	1.1	1.62	8	4	0.52	-8	-6.78625	88.7736	29859.5	2.62628e+06
Tb-Tl	0	0	0	65	81	158.925	204.383	180	172	39.9	35.9	1.1	1.62	8	4	0.52	8	0	0	0	0
Tb-Tl	0	0	0	65	81	158.925	204.383	180	172	39.9	35.9	1.1	1.62	8	4	0.52	8	0	0	0	0
Te-Cs	0	54.0134	83	52	55	127.6	132.905	140	264	23	2.03	2.1	0.79	124	20.97	1.31	124	66.9766	28.6435	21821.4	1.99634e+06
Te-Cs	0	75.756	73	52	55	127.6	132.905	140	264	23	2.03	2.1	0.79	124	20.97	1.31	124	93.9375	40.1737	30605.4	2.79994e+06
Te-Cs	0	0	0	52	55	127.6	132.905	140	264	23	2.03	2.1	0.79	124	20.97	1.31	-124	0	0	0	0
Te-Cs	0	0	0	52	55	127.6	132.905	140	264	23	2.03	2.1	0.79	124	20.97	1.31	-124	0	0	0	0
Te-Cs	0	0	0	52	55	127.6	132.905	140	264	23	2.03	2.1	0.79	124	20.97	1.31	-124	0	0	0	0
Te-Er	0	12.7129	94.6	52	68	127.6	167.259	140	175	23	41.1	2.1	1.24	35	18.1	0.86	-35	-4.44953	10.1704	4004.58	311467
Te-Er	0	56.4303	42.7	52	68	127.6	167.259	140	175	23	41.1	2.1	1.24	35	18.1	0.86	35	19.7506	45.1442	17775.5	1.38254e+06
Te-Er	0	0	0	52	68	127.6	167.259	140	175	23	41.1	2.1	1.24	35	18.1	0.86	-35	0	0	0	0
Te-Er	0	0	0	52	68	127.6	167.259	140	175	23	41.1	2.1	1.24	35	18.1	0.86	-35	0	0	0	0
Te-Er	0	0	0	52	68	127.6	167.259	140	175	23	41.1	2.1	1.24	35	18.1	0.86	-35	0	0	0	0
Te-Gd	0	3.00221	93.366	52	64	127.6	157.25	140	174	23	38.3	2.1	1.2	34	15.3	0.9	-34	-1.02075	2.41557	942.693	73133.8
Te-Gd	0	0	0	52	64	127.6	157.25	140	174	23	38.3	2.1	1.2	34	15.3	0.9	-34	0	0	0	0
Te-Gd	0	0	0	52	64	127.6	157.25	140	174	23	38.3	2.1	1.2	34	15.3	0.9	-34	0	0	0	0
Te-Gd	0	0	0	52	64	127.6	157.25	140	174	23	38.3	2.1	1.2	34	15.3	0.9	-34	0	0	0	0
Te-Gd	0	0	0	52	64	127.6	157.25	140	174	23	38.3	2.1	1.2	34	15.3	0.9	-34	0	0	0	0
Te-Nd	0	10.0556	113.35	52	60	127.6	144.24	140	178	23	32.7	2.1	1.14	38	9.7	0.96	-38	-3.82115	7.90894	3197.7	250587
Te-Nd	0	0	0	52	60	127.6	144.24	140	178	23	32.7	2.1	1.14	38	9.7	0.96	-38	0	0	0	0
Te-Nd	0	0	0	52	60	127.6	144.24	140	178	23	32.7	2.1	1.14	38	9.7	0.96	-38	0	0	0	0
Te-Nd	0	0	0	52	60	127.6	144.24	140	178	23	32.7	2.1	1.14	38	9.7	0.96	-38	0	0	0	0
Te-Nd	0	0	0	52	60	127.6	144.24	140	178	23	32.7	2.1	1.14	38	9.7	0.96	-38	0	0	0	0
Te-Tl	2	54.7171	35.2	52	81	127.6	204.383	140	172	23	35.9	2.1	1.62	32	12.9	0.48	32	17.5095	44.5372	17071.7	1.31759e+06
Te-Tl	2	82.5839	37.97	52	81	127.6	204.383	140	172	23	35.9	2.1	1.62	32	12.9	0.48	32	26.4268	67.2195	25766.2	1.98862e+06
Te-Tl	2	84.6558	14.125	52	81	127.6	204.383	140	172	23	35.9	2.1	1.62	32	12.9	0.48	32	27.0899	68.9059	26412.6	2.03851e+06
Te-Tl	2	0	0	52	81	127.6	204.383	140	172	23	35.9	2.1	1.62	32	12.9	0.48	-32	0	0	0	0
Te-Tl	2	0	0	52	81	127.6	204.383	140	172	23	35.9	2.1	1.62	32	12.9	0.48	-32	0	0	0	0
Y-Ag	0	11.5303	71.93	39	47	88.9059	107.868	179	144	36.6	100.7	1.22	1.93	35	64.1	0.71	35	4.03561	14.3328	3724.29	297205
Y-Ag	0	28.7967	95.72	39	47	88.9059	107.868	179	144	36.6	100.7	1.22	1.93	35	64.1	0.71	35	10.0788	35.7958	9301.32	742263
Y-Ag	0	35.2792	75.34	39	47	88.9059	107.868	179	144	36.6	100.7	1.22	1.93	35	64.1	0.71	35	12.3477	43.854	11395.2	909357
Y-Ag	0	72.5155	52.39	39	47	88.9059	107.868	179	144	36.6	100.7	1.22	1.93	35	64.1	0.71	-35	-25.3804	90.1408	23422.5	1.86916e+06
Y-Ag	0	0	0	39	47	88.9059	107.868	179	144	36.6	100.7	1.22	1.93	35	64.1	0.71	35	0	0	0	0
Yb-Bi	0	5.73974	106.557	70	83	173.04	208.98	190	162	13.3	31.5	1.1	2.02	28	18.2	0.92	28	1.60713	6.73179	2020.39	176669
Yb-Bi	0	43.7775	42.453	70	83	173.04	208.98	190	162	13.3	31.5	1.1	2.02	28	18.2	0.92	28	12.2577	51.344	15409.7	1.34747e+06
Yb-Bi	0	92.6868	90.216	70	83	173.04	208.98	190	162	13.3	31.5	1.1	2.02	28	18.2	0.92	-28	-25.9523	108.707	32625.8	2.8529e+06
Yb-Bi	0	0	0	70	83	173.04	208.98	190	162	13.3	31.5	1.1	2.02	28	18.2	0.92	28	0	0	0	0
Yb-Bi	0	0	0	70	83	173.04	208.98	190	162	13.3	31.5	1.1	2.02	28	18.2	0.92	28	0	0	0	0
Yb-Pb	0	77.3141	71.9	70	82	173.04	207.2	190	174	13.3	42.9	1.1	1.87	16	29.6	0.77	-16	-12.3702	84.4234	28142.3	2.556e+06
Yb-Pb	0	54.9874	59.9	70	82	173.04	207.2	190	174	13.3	42.9	1.1	1.87	16	29.6	0.77	-16	-8.79799	60.0437	20015.4	1.81788e+06
Yb-Pb	0	25.5763	132.7	70	82	173.04	207.2	190	174	13.3	42.9	1.1	1.87	16	29.6	0.77	16	4.09221	27.9282	9309.78	845553
Yb-Pb	0	0	0	70	82	173.04	207.2	190	174	13.3	42.9	1.1	1.87	16	29.6	0.77	16	0	0	0	0
Yb-Pb	0	0	0	70	82	173.04	207.2	190	174	13.3	42.9	1.1	1.87	16	29.6	0.77	16	0	0	0	0
Zn-Ba	2	25.0033	91	30	56	65.39	137.327	138	223	59.8	10.3	1.65	0.89	85	49.5	0.76	-85	-21.2528	15.4729	9026.18	769450
Zn-Ba	2	43.0909	128	30	56	65.39	137.327	138	223	59.8	10.3	1.65	0.89	85	49.5	0.76	-85	-36.6272	26.6661	15555.8	1.32608e+06
Zn-Ba	2	43.0909	69	30	56	65.39	137.327	138	223	59.8	10.3	1.65	0.89	85	49.5	0.76	-85	-36.6272	26.6661	15555.8	1.32608e+06
Zn-Ba	2	0	0	30	56	65.39	137.327	138	223	59.8	10.3	1.65	0.89	85	49.5	0.76	-85	0	0	0	0
Zn-Ba	2	0	0	30	56	65.39	137.327	138	223	59.8	10.3	1.65	0.89	85	49.5	0.76	-85	0	0	0	0
Zn-Sr	1	32.4615	67.75	30	38	65.39	87.62	138	212	59.8	11.6	1.65	0.95	74	48.2	0.7	-74	-24.0215	21.1306	11361.5	949695
Zn-Sr	1	72.4986	64.127	30	38	65.39	87.62	138	212	59.8	11.6	1.65	0.95	74	48.2	0.7	74	53.649	47.1925	25374.5	2.12102e+06
Zn-Sr	1	0	0	30	38	65.39	87.62	138	212	59.8	11.6	1.65	0.95	74	48.2	0.7	-74	0	0	0	0
Zn-Sr	1	0	0	30	38	65.39	87.62	138	212	59.8	11.6	1.65	0.95	74	48.2	0.7	-74	0	0	0	0
Zn-Sr	1	0	0	30	38	65.39	87.62	138	212	59.8	11.6	1.65	0.95	74	48.2	0.7	-74	0	0	0	0
Zr-Pt	1	45.4035	86.778	40	78	91.224	195.078	158	139	83.3	278.3	1.33	2.28	19	195	0.95	19	8.62667	51.6097	13484.8	997152
Zr-Pt	1	79.174	58.841	40	78	91.224	195.078	158	139	83.3	278.3	1.33	2.28	19	195	0.95	-19	-15.0431	89.9963	23514.7	1.73882e+06
Zr-Pt	1	0	0	40	78	91.224	195.078	158	139	83.3	278.3	1.33	2.28	19	195	0.95	19	0	0	0	0
Zr-Pt	1	0	0	40	78	91.224	195.078	158	139	83.3	278.3	1.33	2.28	19	195	0.95	19	0	0	0	0
Zr-Pt	1	0	0	40	78	91.224	195.078	158	139	83.3	278.3	1.33	2.28	19	195	0.95	19	0	0	0	0
